# Supplementary material for: Purification, characterization and antioxidant activities in vitro of polysaccharides from Amaranthus hybridus L
Source: PeerJ. 2020 Apr 29;8:e9077. doi: 10.7717/peerj.9077 (PMC7195838; doi:10.7717/peerj.9077)
Supplement: Supplemental Information 1 [file peerj-08-9077-s001.zip]

Archive with 2 entries (2 files):
- original GC-MS data/Translation version---AHP-M-1.pdf
- original GC-MS data/Translation version-----AHP-M-2.pdf
