# Supplementary material for: Purification, characterization and antioxidant activities in vitro of polysaccharides from Amaranthus hybridus L
Source: PeerJ. 2020 Apr 29;8:e9077. doi: 10.7717/peerj.9077 (PMC7195838; doi:10.7717/peerj.9077)
Supplement: Supplemental Information 2 [file peerj-08-9077-s002.xlsx]

## Sheet: 红外光谱
	AHP-M	AHP-M-1	AHP-M-2
T（%）
399.237	45.1178	67.6992	76.7662
401.166	46.0306	68.2321	77.1462
403.095	46.9704	68.6199	77.5801
405.023	47.1619	68.4308	77.5955
406.952	47.2084	68.516	77.8707
408.881	47.0388	68.5462	77.9713
410.81	47.1964	68.8224	78.1368
412.738	47.2276	68.837	78.1427
414.667	46.8077	68.9589	78.3107
416.596	45.859	68.8496	77.8252
418.524	44.8516	68.5726	77.2044
420.453	45.3142	68.3654	77.6449
422.382	45.5091	68.6469	77.9544
424.31	45.7364	68.7192	77.984
426.239	46.1268	68.9323	78.4698
428.168	46.1248	68.8804	78.656
430.096	46.203	68.9061	78.582
432.025	46.328	68.9097	78.5365
433.954	46.5329	68.9871	78.6099
435.882	46.4405	68.9904	78.4992
437.811	46.5079	69.0511	78.6671
439.74	46.7296	68.9192	78.657
441.668	46.3318	68.9923	78.6576
443.597	45.7982	68.9649	78.5792
445.526	45.9702	69.2526	78.7905
447.455	46.2217	69.3351	78.9471
449.383	46.5449	69.2942	79.0101
451.312	46.2705	69.1863	78.8444
453.241	46.0254	69.0903	78.8297
455.169	46.0481	69.0459	78.7841
457.098	45.7253	69.0846	78.6147
459.027	45.7178	68.9706	78.67
460.955	46.0027	69.0385	78.8495
462.884	46.2068	68.9718	78.8586
464.813	46.3253	69.0055	78.8911
466.741	46.0342	68.9347	78.7245
468.67	45.7699	68.9783	78.7458
470.599	45.6661	69.0111	78.7756
472.527	45.4288	69.0287	78.8189
474.456	45.5943	69.0799	78.9967
476.385	45.6932	69.2194	79.1416
478.313	45.6032	69.202	79.2043
480.242	45.5463	69.2523	79.2872
482.171	45.3858	69.2325	79.2318
484.099	45.1099	69.2746	79.2202
486.028	44.9389	69.272	79.2588
487.957	44.9357	69.3004	79.3962
489.886	44.5683	69.3028	79.38
491.814	44.2389	69.3553	79.36
493.743	44.1253	69.3498	79.4082
495.672	44.1331	69.368	79.4883
497.6	44.0476	69.3385	79.4815
499.529	43.8552	69.4027	79.4641
501.458	43.5541	69.3346	79.2413
503.386	43.6139	69.3086	79.2725
505.315	43.7327	69.3003	79.3575
507.244	43.7171	69.3112	79.3793
509.172	43.6548	69.2668	79.3415
511.101	43.7221	69.2973	79.3546
513.03	43.7638	69.2521	79.3375
514.958	43.6138	69.2562	79.2321
516.887	43.3254	69.2068	79.0624
518.816	43.2971	69.2087	79.099
520.744	43.5245	69.1462	79.2049
522.673	43.7648	69.1664	79.2713
524.602	43.6682	69.1396	79.1676
526.531	43.5695	69.09	79.1436
528.459	43.7929	69.0621	79.2273
530.388	43.9559	69.0737	79.2478
532.317	44.0106	69.0655	79.2336
534.245	43.5041	68.9417	79.087
536.174	43.1165	68.6234	78.7977
538.103	43.7338	68.5702	78.8238
540.031	43.9725	68.7372	79.0359
541.96	44.03	68.993	79.2249
543.889	44.0345	69.095	79.2178
545.817	44.0504	69.1647	79.159
547.746	44.1115	69.1697	79.1292
549.675	44.2999	69.22	79.1849
551.603	44.4417	69.1866	79.1925
553.532	44.5627	69.2118	79.1977
555.461	44.641	69.1885	79.1729
557.389	44.7763	69.2126	79.2036
559.318	44.9009	69.2066	79.2405
561.247	45.0455	69.2378	79.2777
563.175	45.0498	69.1838	79.2317
565.104	45.0766	69.1885	79.2538
567.033	45.0733	69.1618	79.2306
568.962	45.067	69.1577	79.2262
570.89	45.0028	69.144	79.2569
572.819	45.0386	69.1695	79.2922
574.748	44.8556	69.1345	79.2373
576.676	44.7135	69.087	79.2066
578.605	44.7147	69.089	79.2357
580.534	44.6614	69.095	79.2424
582.462	44.6346	69.0428	79.2532
584.391	44.5706	69.0474	79.2842
586.32	44.5342	69.0414	79.3498
588.248	44.5754	69.0866	79.4032
590.177	44.3765	69.0796	79.3348
592.106	44.1783	69.0906	79.3203
594.034	44.2146	69.0821	79.393
595.963	44.2612	69.1247	79.4524
597.892	44.1998	69.1222	79.4486
599.82	44.0831	69.1527	79.4693
601.749	44.1243	69.1478	79.5112
603.678	44.1695	69.2143	79.5833
605.607	44.1591	69.2161	79.6098
607.535	44.1624	69.2425	79.6334
609.464	44.1482	69.2722	79.6917
611.393	44.1281	69.3285	79.7548
613.321	44.0842	69.303	79.7075
615.25	44.0237	69.2439	79.647
617.179	43.9378	69.137	79.6336
619.107	44.0111	69.2194	79.728
621.036	44.076	69.3025	79.8146
622.965	44.0887	69.3439	79.8628
624.893	44.0512	69.3479	79.8834
626.822	44.108	69.3873	79.9753
628.751	44.1618	69.3773	80.0307
630.679	44.172	69.3857	80.0829
632.608	44.1295	69.3717	80.0991
634.537	44.0933	69.3856	80.1231
636.465	44.135	69.351	80.165
638.394	44.1693	69.3425	80.2031
640.323	44.1889	69.3122	80.217
642.252	44.2688	69.3181	80.2613
644.18	44.3284	69.2767	80.2669
646.109	44.3975	69.2697	80.2883
648.038	44.476	69.2065	80.2928
649.966	44.534	69.2496	80.3418
651.895	44.6499	69.3126	80.3735
653.824	44.7688	69.3616	80.3917
655.752	44.8267	69.3921	80.4048
657.681	44.8008	69.4548	80.4288
659.61	44.7814	69.4953	80.4337
661.538	44.8096	69.5873	80.4898
663.467	44.8642	69.6725	80.5329
665.396	45.0271	69.765	80.5271
667.324	44.4325	68.9816	80.099
669.253	43.7108	68.3463	79.9538
671.182	44.6072	69.2788	80.4261
673.11	45.0092	69.5856	80.6212
675.039	45.1569	69.5502	80.6193
676.968	45.2191	69.5577	80.6714
678.896	45.2644	69.5834	80.6834
680.825	45.2757	69.6116	80.7084
682.754	45.3456	69.6379	80.7444
684.683	45.365	69.7074	80.8093
686.611	45.3827	69.7201	80.7739
688.54	45.3193	69.771	80.7579
690.469	45.3848	69.8213	80.8074
692.397	45.4132	69.873	80.8534
694.326	45.4942	69.9026	80.8359
696.255	45.5047	69.994	80.8771
698.183	45.5893	70.0235	80.8992
700.112	45.684	70.0693	80.9443
702.041	45.8106	70.1395	80.9881
703.969	45.846	70.1644	80.9934
705.898	45.9901	70.2124	81.0172
707.827	46.1557	70.2135	81.0031
709.755	46.3288	70.2661	81.0427
711.684	46.4474	70.2419	81.0063
713.613	46.592	70.2646	81.0367
715.541	46.7397	70.2686	81.091
717.47	46.894	70.1899	81.059
719.399	46.8966	70.0102	80.9619
721.328	47.09	70.0133	81.0004
723.256	47.3977	70.1672	81.101
725.185	47.6756	70.2935	81.1812
727.114	47.8696	70.4188	81.259
729.042	48.099	70.4973	81.3135
730.971	48.2948	70.5564	81.3525
732.9	48.5277	70.6236	81.4086
734.828	48.6915	70.6825	81.4588
736.757	48.8756	70.7336	81.4813
738.686	48.9446	70.7913	81.5141
740.614	49.0589	70.8307	81.5368
742.543	49.134	70.8615	81.5446
744.472	49.2474	70.876	81.5399
746.4	49.2862	70.9027	81.571
748.329	49.3478	70.9242	81.589
750.258	49.3486	70.9388	81.6046
752.186	49.4058	70.9272	81.6099
754.115	49.3737	70.9254	81.6243
756.044	49.3569	70.8965	81.6171
757.972	49.2936	70.8797	81.632
759.901	49.3377	70.8581	81.634
761.83	49.3068	70.8357	81.6382
763.759	49.3549	70.813	81.6354
765.687	49.3595	70.8118	81.6407
767.616	49.4549	70.7985	81.6394
769.545	49.4741	70.7868	81.6449
771.473	49.5841	70.7734	81.6437
773.402	49.6558	70.779	81.6496
775.331	49.8333	70.7826	81.6312
777.259	49.9177	70.7829	81.6079
779.188	50.0822	70.795	81.5978
781.117	50.1986	70.8163	81.5926
783.045	50.395	70.8287	81.5712
784.974	50.5385	70.8375	81.5529
786.903	50.734	70.818	81.5154
788.831	50.8605	70.8027	81.4727
790.76	51.0359	70.7728	81.4104
792.689	51.116	70.7526	81.3719
794.617	51.2381	70.7003	81.3138
796.546	51.2616	70.6666	81.2681
798.475	51.2842	70.6536	81.2433
800.404	51.2337	70.6648	81.2425
802.332	51.2337	70.6596	81.2435
804.261	51.1367	70.6709	81.25
806.19	51.0843	70.6929	81.2838
808.118	50.9869	70.7249	81.3301
810.047	50.9357	70.7641	81.3845
811.976	50.8241	70.8069	81.4354
813.904	50.7866	70.853	81.4868
815.833	50.6822	70.8725	81.5162
817.762	50.6034	70.9018	81.5545
819.69	50.4747	70.9339	81.5972
821.619	50.439	70.9783	81.631
823.548	50.3322	71.0438	81.6813
825.476	50.2995	71.1066	81.7323
827.405	50.2527	71.1518	81.7674
829.334	50.2983	71.1645	81.7739
831.262	50.3367	71.167	81.8086
833.191	50.5215	71.1448	81.825
835.12	50.8045	71.1435	81.8436
837.049	51.2673	71.1743	81.8676
838.977	51.7543	71.2557	81.8882
840.906	52.2087	71.3521	81.8891
842.835	52.5283	71.4724	81.9041
844.763	52.7931	71.5561	81.8856
846.692	52.9603	71.6302	81.8759
848.621	53.1035	71.6596	81.8647
850.549	53.1591	71.6847	81.8708
852.478	53.1832	71.6742	81.8451
854.407	53.2314	71.6588	81.8216
856.335	53.3733	71.6359	81.7901
858.264	53.4689	71.6406	81.7569
860.193	53.5509	71.6564	81.711
862.121	53.5749	71.6996	81.6747
864.05	53.5233	71.7249	81.6247
865.979	53.3573	71.745	81.5591
867.907	53.1034	71.7304	81.4785
869.836	52.7157	71.6712	81.3591
871.765	52.2879	71.5712	81.2067
873.693	51.9714	71.4819	81.1248
875.622	51.916	71.403	81.1099
877.551	51.99	71.3421	81.1315
879.48	52.0596	71.3327	81.1901
881.408	52.0877	71.3587	81.2524
883.337	52.0833	71.3768	81.2925
885.266	52.0872	71.371	81.3213
887.194	52.1001	71.3523	81.3362
889.123	52.0994	71.3213	81.3235
891.052	52.098	71.2787	81.2902
892.98	52.1354	71.2578	81.2734
894.909	52.1648	71.2579	81.2647
896.838	52.2246	71.2688	81.255
898.766	52.2806	71.2882	81.2395
900.695	52.3702	71.3431	81.2427
902.624	52.4128	71.3831	81.2336
904.552	52.4533	71.3996	81.2137
906.481	52.4185	71.3873	81.1809
908.41	52.3504	71.3781	81.157
910.338	52.2349	71.3448	81.1149
912.267	52.1542	71.3073	81.0743
914.196	52.0529	71.2555	81.0427
916.125	52.0014	71.2093	81.0092
918.053	51.9434	71.1701	80.9679
919.982	51.9236	71.1486	80.9332
921.911	51.8732	71.1341	80.8949
923.839	51.8543	71.1176	80.8483
925.768	51.816	71.0892	80.7956
927.697	51.772	71.0517	80.758
929.625	51.6652	70.9882	80.7015
931.554	51.5333	70.8909	80.6312
933.483	51.3098	70.7547	80.5662
935.411	51.0442	70.58	80.4919
937.34	50.6638	70.3907	80.4164
939.269	50.2492	70.1761	80.3441
941.197	49.7412	69.9507	80.2655
943.126	49.2124	69.7117	80.1768
945.055	48.65	69.4927	80.0915
946.983	48.1541	69.2931	80.0012
948.912	47.6665	69.1246	79.9076
950.841	47.3133	68.9926	79.8176
952.77	47.0601	68.9103	79.7393
954.698	46.958	68.876	79.6598
956.627	46.921	68.8749	79.5866
958.556	46.9748	68.8889	79.5114
960.484	46.9979	68.9162	79.4425
962.413	47.0153	68.9528	79.3752
964.342	46.9468	68.9882	79.3086
966.27	46.8789	69.0174	79.2274
968.199	46.7815	69.0435	79.1576
970.128	46.6641	69.0313	79.0824
972.056	46.4763	68.9913	79.0056
973.985	46.2657	68.9064	78.9158
975.914	46.0046	68.7876	78.8175
977.842	45.7251	68.6452	78.7218
979.771	45.3943	68.4889	78.6198
981.7	45.077	68.3363	78.5211
983.628	44.7622	68.1944	78.415
985.557	44.4611	68.0743	78.3328
987.486	44.1355	67.9565	78.242
989.414	43.8074	67.8307	78.1368
991.343	43.4233	67.6971	78.026
993.272	43.0348	67.5586	77.9246
995.201	42.5826	67.3988	77.8114
997.129	42.0902	67.2325	77.7031
999.058	41.5496	67.0535	77.5856
1000.99	40.9945	66.8526	77.4604
1002.92	40.4212	66.6479	77.3335
1004.84	39.8799	66.4511	77.2078
1006.77	39.3764	66.2716	77.0697
1008.7	38.9129	66.1047	76.9201
1010.63	38.4979	65.956	76.7821
1012.56	38.1747	65.8208	76.6458
1014.49	37.9193	65.7014	76.5089
1016.42	37.7558	65.61	76.3959
1018.34	37.6862	65.5553	76.3022
1020.27	37.6952	65.5297	76.2338
1022.2	37.7659	65.5185	76.1847
1024.13	37.8617	65.5231	76.1557
1026.06	37.9658	65.541	76.1378
1027.99	38.1302	65.559	76.1217
1029.92	38.3866	65.5767	76.1075
1031.85	38.6231	65.6019	76.1015
1033.77	38.8249	65.6322	76.1001
1035.7	38.9683	65.6653	76.1182
1037.63	39.0525	65.6881	76.135
1039.56	39.0094	65.6921	76.1431
1041.49	38.8378	65.6665	76.1304
1043.42	38.5568	65.6304	76.1146
1045.35	38.253	65.6051	76.09
1047.27	38.0039	65.5809	76.0585
1049.2	37.8775	65.5817	76.0403
1051.13	37.8356	65.5968	76.0241
1053.06	37.8625	65.629	76.0059
1054.99	37.9168	65.658	75.9871
1056.92	37.9674	65.6809	75.9595
1058.85	38.0063	65.6855	75.9245
1060.78	38.0105	65.6752	75.9004
1062.7	37.8968	65.6358	75.8672
1064.63	37.7094	65.579	75.8328
1066.56	37.5115	65.4969	75.7901
1068.49	37.4007	65.4151	75.7498
1070.42	37.27	65.3364	75.7147
1072.35	37.1734	65.2742	75.6826
1074.28	37.1119	65.2183	75.6526
1076.21	37.1293	65.1746	75.6334
1078.13	37.1703	65.1392	75.6151
1080.06	37.2912	65.1023	75.5962
1081.99	37.4216	65.0686	75.5886
1083.92	37.581	65.0331	75.5767
1085.85	37.7147	64.9821	75.5613
1087.78	37.8419	64.9054	75.5257
1089.71	37.9232	64.8284	75.4976
1091.63	37.9895	64.7496	75.4621
1093.56	37.9827	64.6755	75.4342
1095.49	37.9723	64.6114	75.4042
1097.42	37.9462	64.561	75.3843
1099.35	37.9448	64.531	75.3702
1101.28	37.9625	64.532	75.3817
1103.21	38.0358	64.5498	75.404
1105.14	38.1274	64.5625	75.4302
1107.06	38.2669	64.576	75.4625
1108.99	38.4202	64.5921	75.4999
1110.92	38.6066	64.6217	75.531
1112.85	38.7816	64.6643	75.5582
1114.78	38.9558	64.7435	75.5939
1116.71	39.1039	64.849	75.6442
1118.64	39.2531	64.9679	75.6983
1120.56	39.3719	65.0961	75.7549
1122.49	39.5271	65.2423	75.833
1124.42	39.7106	65.3587	75.9018
1126.35	39.9207	65.4546	75.9696
1128.28	40.1442	65.5108	76.0285
1130.21	40.3788	65.5393	76.0813
1132.14	40.5587	65.5327	76.1184
1134.07	40.6999	65.4909	76.1273
1135.99	40.7841	65.4119	76.1213
1137.92	40.8417	65.3025	76.092
1139.85	40.857	65.1829	76.0642
1141.78	40.8528	65.066	76.0357
1143.71	40.8143	64.9568	75.9988
1145.64	40.7718	64.8772	75.9576
1147.57	40.7489	64.8158	75.9235
1149.5	40.7803	64.776	75.9006
1151.42	40.8554	64.7395	75.8928
1153.35	40.9401	64.7174	75.8875
1155.28	41.0495	64.7069	75.8853
1157.21	41.2166	64.7039	75.8753
1159.14	41.4199	64.7061	75.8652
1161.07	41.6717	64.7218	75.8594
1163	41.9748	64.7432	75.8634
1164.92	42.3474	64.7881	75.8764
1166.85	42.7545	64.8363	75.8949
1168.78	43.1665	64.9155	75.9319
1170.71	43.6231	65.0054	75.9709
1172.64	44.0795	65.1066	75.9999
1174.57	44.5274	65.2021	76.0377
1176.5	44.9939	65.3119	76.097
1178.43	45.4451	65.4214	76.1473
1180.35	45.8604	65.5374	76.208
1182.28	46.2418	65.6542	76.2584
1184.21	46.5495	65.7757	76.29
1186.14	46.814	65.8888	76.3292
1188.07	47.0481	65.9894	76.3632
1190	47.2805	66.0739	76.3797
1191.93	47.4368	66.1584	76.3889
1193.85	47.5432	66.2334	76.404
1195.78	47.6157	66.2974	76.4016
1197.71	47.6502	66.3447	76.3999
1199.64	47.6151	66.3838	76.3913
1201.57	47.5807	66.4162	76.3953
1203.5	47.5053	66.4348	76.3795
1205.43	47.3995	66.4412	76.3684
1207.36	47.282	66.4451	76.3476
1209.28	47.1748	66.4413	76.3257
1211.21	47.0132	66.4325	76.3005
1213.14	46.8031	66.3994	76.2805
1215.07	46.5529	66.3647	76.2533
1217	46.2534	66.3049	76.2129
1218.93	45.9173	66.2534	76.185
1220.86	45.5857	66.1791	76.1292
1222.79	45.2452	66.1071	76.0733
1224.71	44.8873	66.0184	76.0135
1226.64	44.5779	65.9297	75.9594
1228.57	44.3206	65.847	75.913
1230.5	44.0817	65.7705	75.8615
1232.43	43.8782	65.6854	75.8119
1234.36	43.7333	65.6098	75.7602
1236.29	43.6258	65.5386	75.7071
1238.21	43.5261	65.4959	75.6667
1240.14	43.4468	65.4538	75.6343
1242.07	43.406	65.4192	75.5985
1244	43.4055	65.3693	75.5529
1245.93	43.4393	65.3354	75.5166
1247.86	43.4736	65.2998	75.4831
1249.79	43.5257	65.2546	75.4357
1251.72	43.5938	65.2034	75.3797
1253.64	43.6716	65.144	75.3124
1255.57	43.7737	65.0451	75.2127
1257.5	43.8715	64.9307	75.0776
1259.43	43.9256	64.8191	74.9467
1261.36	44.0284	64.7671	74.8884
1263.29	44.1656	64.8281	74.9273
1265.22	44.2234	64.9522	74.9997
1267.14	44.2646	65.078	75.0813
1269.07	44.2977	65.1745	75.1245
1271	44.3425	65.2302	75.1578
1272.93	44.4217	65.2716	75.1985
1274.86	44.4889	65.3048	75.2228
1276.79	44.5057	65.3292	75.2211
1278.72	44.4959	65.3445	75.2124
1280.65	44.4877	65.3518	75.2001
1282.57	44.5136	65.3568	75.2068
1284.5	44.5386	65.3632	75.1981
1286.43	44.5134	65.3574	75.1659
1288.36	44.5025	65.3409	75.1496
1290.29	44.5645	65.3229	75.1648
1292.22	44.6034	65.2996	75.1556
1294.15	44.587	65.2729	75.1418
1296.08	44.5012	65.2441	75.1099
1298	44.4159	65.2029	75.0971
1299.93	44.3312	65.1597	75.072
1301.86	44.1886	65.1037	75.0434
1303.79	44.0385	65.0588	75.0123
1305.72	43.8739	65.002	74.965
1307.65	43.6837	64.9377	74.9143
1309.58	43.518	64.877	74.8788
1311.5	43.2799	64.8324	74.7882
1313.43	42.9763	64.7264	74.6958
1315.36	42.808	64.6835	74.6674
1317.29	42.5381	64.6371	74.6089
1319.22	42.2597	64.545	74.5822
1321.15	42.1657	64.4942	74.636
1323.08	42.1213	64.4881	74.6601
1325.01	42.0214	64.4442	74.6531
1326.93	41.9619	64.4119	74.6402
1328.86	41.8941	64.3563	74.6066
1330.79	41.7974	64.3022	74.5581
1332.72	41.7139	64.247	74.5032
1334.65	41.6726	64.2362	74.386
1336.58	41.5528	64.2271	74.1856
1338.51	41.3932	64.1839	73.9555
1340.43	41.8467	64.035	73.9875
1342.36	42.8408	64.0579	74.156
1344.29	43.3973	64.0968	74.1743
1346.22	43.6699	64.0729	74.1087
1348.15	43.8104	64.0331	74.0281
1350.08	43.8812	63.9653	73.9436
1352.01	43.9259	63.9163	73.8537
1353.94	43.856	63.8534	73.7062
1355.86	43.7618	63.7485	73.5881
1357.79	43.7063	63.686	73.4613
1359.72	43.4665	63.6581	73.2506
1361.65	42.8447	63.5314	72.9476
1363.58	42.4669	63.1754	72.8141
1365.51	42.7057	63.1044	72.7984
1367.44	42.493	63.0385	72.6157
1369.37	42.1268	62.7956	72.3533
1371.29	42.0132	62.6787	72.1081
1373.22	41.5944	62.4543	71.7142
1375.15	41.3119	61.8923	71.3176
1377.08	41.5438	61.6242	71.0142
1379.01	41.5995	61.2838	70.6007
1380.94	41.7744	60.8148	70.0548
1382.87	41.9272	60.1906	69.3172
1384.79	41.9453	59.7659	68.6046
1386.72	41.4901	59.2764	67.9552
1388.65	41.4188	58.4976	67.2608
1390.58	41.703	57.8449	66.4473
1392.51	41.6817	57.1765	65.43
1394.44	41.0735	56.0549	64.0897
1396.37	40.8358	54.9902	62.9595
1398.3	40.8459	54.4222	62.3542
1400.22	40.8342	53.9422	62.1271
1402.15	41.1201	54.1542	62.3266
1404.08	40.862	54.5976	62.8512
1406.01	40.6955	55.1559	63.77
1407.94	40.8912	55.8982	64.7176
1409.87	40.8559	56.616	65.5764
1411.8	40.8054	57.2144	66.405
1413.72	40.9212	57.7512	67.0865
1415.65	40.8489	58.2637	67.4929
1417.58	40.5385	58.716	67.8407
1419.51	40.2186	58.7424	68.4634
1421.44	40.7968	59.0853	68.9234
1423.37	40.9695	59.4728	69.2219
1425.3	41.06	59.5668	69.548
1427.23	41.4497	59.8805	69.7645
1429.15	41.3243	59.9836	69.8778
1431.08	41.2393	59.9813	69.9944
1433.01	41.453	60.1275	70.0474
1434.94	41.5352	60.4454	70.0912
1436.87	40.9189	60.1401	70.1777
1438.8	41.3181	60.1518	70.3624
1440.73	41.7588	60.4037	70.5051
1442.66	41.8549	60.4863	70.5646
1444.58	41.9593	60.579	70.5654
1446.51	41.9376	60.6808	70.5316
1448.44	41.7881	60.4926	70.5209
1450.37	42.1039	60.5409	70.5626
1452.3	42.2579	60.5684	70.4519
1454.23	42.5068	60.7654	70.2608
1456.16	42.0468	60.7741	70.0428
1458.08	41.4626	60.0019	70.1203
1460.01	42.4959	60.1352	70.4246
1461.94	43.4954	60.5127	70.5859
1463.87	43.6485	60.5663	70.5699
1465.8	43.4797	60.2629	70.6052
1467.73	44.0553	60.4765	70.7369
1469.66	44.7082	61.0156	70.8637
1471.59	44.5946	61.4076	70.8964
1473.51	44.3198	61.3632	71.1332
1475.44	44.9627	61.702	71.5005
1477.37	45.5835	61.8977	71.8217
1479.3	46.2174	62.2357	71.9977
1481.23	46.2673	62.3613	72.061
1483.16	46.5049	62.4544	72.116
1485.09	46.6856	62.6946	72.0682
1487.01	46.3654	62.8035	71.87
1488.94	45.5966	62.7275	71.6641
1490.87	45.4195	62.381	71.7976
1492.8	46.2921	62.6382	71.9826
1494.73	46.5859	63.0071	71.9468
1496.66	45.8694	62.8095	71.7718
1498.59	45.5057	62.6105	71.7331
1500.52	45.5073	62.6118	71.714
1502.44	45.889	62.8173	71.6299
1504.37	46.3138	63.2854	71.4915
1506.3	44.228	62.9376	70.8337
1508.23	42.4789	61.925	70.5471
1510.16	43.6364	62.3111	70.907
1512.09	44.1632	62.423	71.0651
1514.02	44.3259	62.6119	70.9935
1515.94	43.8282	62.6151	70.7675
1517.87	43.6043	62.2733	70.6595
1519.8	43.9324	62.6174	70.6511
1521.73	43.0499	62.0297	70.5171
1523.66	43.2843	62.0132	70.5694
1525.59	43.2581	62.1269	70.586
1527.52	43.1175	61.8876	70.6083
1529.45	43.4868	61.8692	70.6352
1531.37	43.7089	62.0999	70.5377
1533.3	42.9322	61.6165	70.3217
1535.23	42.9571	61.1964	70.1808
1537.16	43.8316	61.702	70.1413
1539.09	43.2762	61.5182	69.8087
1541.02	41.7018	60.4139	69.4253
1542.95	41.6166	60.6002	69.5664
1544.88	41.6574	60.6367	69.8037
1546.8	42.3284	60.8365	70.0526
1548.73	42.3683	61.0911	70.0357
1550.66	41.9882	60.8599	69.9515
1552.59	42.34	61.0337	69.9883
1554.52	42.0451	60.9102	69.828
1556.45	42.504	61.2498	69.7135
1558.38	41.398	60.9907	69.6009
1560.3	40.0788	59.5751	69.7369
1562.23	41.3421	60.2377	69.9702
1564.16	41.5616	60.395	70.0257
1566.09	41.3749	60.2395	69.9463
1568.02	41.4083	60.3945	69.901
1569.95	40.4886	59.7364	69.7724
1571.88	40.5703	59.6097	69.7298
1573.81	40.9793	59.9487	69.7115
1575.73	40.2408	59.6065	69.6003
1577.66	39.3964	58.9673	69.4854
1579.59	39.7167	59.1993	69.5674
1581.52	39.5664	59.2538	69.5769
1583.45	39.3263	59.2458	69.5439
1585.38	39.0347	59.1907	69.4906
1587.31	38.7792	59.167	69.4304
1589.23	38.4027	59.0811	69.3438
1591.16	38.1244	58.9874	69.2534
1593.09	37.7985	58.8809	69.1331
1595.02	37.4476	58.7367	69.0157
1596.95	37.1586	58.585	68.9181
1598.88	36.9982	58.5193	68.8174
1600.81	36.6576	58.3912	68.6422
1602.74	36.3409	58.2084	68.4537
1604.66	36.0781	58.0359	68.2697
1606.59	35.8557	57.9613	68.094
1608.52	35.4459	57.7242	67.8783
1610.45	35.1937	57.4917	67.6804
1612.38	35.0808	57.3307	67.4298
1614.31	35.1976	57.4633	67.2382
1616.24	34.4997	57.0482	66.9889
1618.17	33.8746	56.4436	66.6944
1620.09	34.1644	56.6972	66.5729
1622.02	34.0852	56.7635	66.4086
1623.95	33.5139	56.2542	66.1544
1625.88	33.6736	56.3038	66.0862
1627.81	33.535	56.1879	65.9829
1629.74	33.466	56.0163	65.8765
1631.67	33.7218	56.2006	65.7812
1633.59	33.9788	56.5318	65.7077
1635.52	33.1033	56.1228	65.5522
1637.45	32.706	55.6892	65.5099
1639.38	33.1502	56.0091	65.6425
1641.31	33.293	56.1395	65.6915
1643.24	33.5016	56.3971	65.6677
1645.17	33.4921	56.6651	65.6172
1647.1	32.5651	56.11	65.5042
1649.02	33.0288	56.1839	65.6382
1650.95	34.0654	57.1114	65.8269
1652.88	33.0314	56.7699	65.9768
1654.81	32.5166	56.0977	66.0964
1656.74	33.5224	56.6906	66.3559
1658.67	33.9803	57.0492	66.569
1660.6	34.1855	57.3864	66.7772
1662.52	33.9405	57.3814	67.0361
1664.45	34.0323	57.3559	67.2524
1666.38	34.5477	57.8679	67.382
1668.31	34.5116	58.0604	67.4378
1670.24	34.1681	57.7228	67.532
1672.17	34.6904	57.9392	67.7347
1674.1	35.1106	58.3433	67.9645
1676.03	34.9164	57.9946	68.0659
1677.95	35.4402	58.3335	68.1403
1679.88	35.6198	58.5217	68.0838
1681.81	36.1556	58.9612	68.1091
1683.74	35.7229	58.73	68.2083
1685.67	35.6387	58.1649	68.3698
1687.6	36.4764	58.7029	68.5305
1689.53	36.8354	58.7805	68.6713
1691.46	37.4035	58.8444	68.7872
1693.38	38.1076	59.3339	68.8652
1695.31	37.8118	59.2456	68.7468
1697.24	37.7269	58.9801	68.5627
1699.17	38.2873	59.4078	68.7613
1701.1	37.7066	58.5442	68.8046
1703.03	38.762	59.0824	68.9089
1704.96	39.0848	59.214	69.0096
1706.88	39.2145	58.936	69.0705
1708.81	39.696	59.0832	69.188
1710.74	40.0197	59.153	69.2098
1712.67	40.2666	59.3241	69.1551
1714.6	40.1392	59.3573	68.9807
1716.53	39.8369	59.2471	68.9908
1718.46	39.4322	58.5716	69.1887
1720.39	40.2182	58.7528	69.3884
1722.31	40.656	58.9894	69.4674
1724.24	40.665	58.8332	69.4636
1726.17	40.9008	58.8082	69.4594
1728.1	40.8833	58.8157	69.3423
1730.03	40.5896	58.6032	69.0623
1731.96	40.7395	58.723	68.9526
1733.89	39.8982	57.9996	68.8074
1735.81	39.9606	57.3774	68.7138
1737.74	40.7687	57.8124	68.7617
1739.67	40.4657	57.4538	68.6563
1741.6	40.3331	57.3585	68.5639
1743.53	40.1688	57.3844	68.5124
1745.46	40.4264	57.5721	68.5894
1747.39	40.5223	57.8303	68.6775
1749.32	40.4476	58.0153	68.8643
1751.24	40.5473	58.1103	69.2465
1753.17	41.5015	58.5106	69.6678
1755.1	42.2903	59.1416	69.9895
1757.03	42.3543	59.2673	70.1386
1758.96	43.0166	59.6212	70.3423
1760.89	43.3878	59.908	70.5284
1762.82	43.538	59.7689	70.6402
1764.75	44.3553	60.0653	70.7693
1766.67	44.6862	60.3172	70.7822
1768.6	44.8534	60.2766	70.6938
1770.53	45.4793	60.5588	70.7698
1772.46	45.1651	60.1463	70.7666
1774.39	45.5122	60.1348	70.8609
1776.32	46.1339	60.3345	70.9605
1778.25	46.6236	60.5352	71.0278
1780.17	46.6583	60.496	71.0209
1782.1	46.9373	60.4559	71.0576
1784.03	47.2216	60.5561	71.1072
1785.96	47.3802	60.4404	71.1202
1787.89	47.8988	60.5767	71.1156
1789.82	48.1005	60.837	71.0794
1791.75	47.6977	60.6217	70.9993
1793.68	47.6814	60.3202	70.998
1795.6	48.1885	60.523	71.0552
1797.53	48.6307	60.6475	71.1311
1799.46	48.7212	60.6944	71.1409
1801.39	48.454	60.508	71.1006
1803.32	48.9216	60.5126	71.1951
1805.25	49.3811	60.5978	71.2784
1807.18	49.5605	60.682	71.2707
1809.1	49.607	60.7018	71.2612
1811.03	49.524	60.5946	71.2389
1812.96	49.7511	60.5241	71.2817
1814.89	50.1668	60.6513	71.3453
1816.82	50.1758	60.625	71.3329
1818.75	50.3562	60.6111	71.3363
1820.68	50.5318	60.6196	71.3228
1822.61	50.7043	60.759	71.2893
1824.53	50.4231	60.6333	71.213
1826.46	50.5939	60.553	71.1769
1828.39	50.9055	60.7785	71.2259
1830.32	50.4371	60.4133	71.1738
1832.25	50.844	60.4353	71.2464
1834.18	51.267	60.6069	71.302
1836.11	51.2987	60.6045	71.2911
1838.04	51.3343	60.5332	71.2633
1839.96	51.6058	60.5706	71.2351
1841.89	51.8118	60.8153	71.1923
1843.82	51.2366	60.5767	71.1047
1845.75	51.0508	60.3109	71.0455
1847.68	51.5071	60.4536	71.1366
1849.61	51.8499	60.4565	71.2215
1851.54	52.1663	60.5052	71.2708
1853.46	52.2473	60.4804	71.2513
1855.39	52.3507	60.4933	71.2419
1857.32	52.3504	60.487	71.2125
1859.25	52.3833	60.4807	71.1911
1861.18	52.4465	60.4402	71.17
1863.11	52.6232	60.4394	71.1449
1865.04	52.7613	60.5263	71.0715
1866.97	52.6036	60.62	70.992
1868.89	52.0327	60.294	70.9066
1870.82	52.3396	60.174	70.9729
1872.75	52.9208	60.3285	71.0841
1874.68	53.1005	60.3629	71.1133
1876.61	53.1522	60.3498	71.0858
1878.54	53.1811	60.3305	71.0595
1880.47	53.2594	60.3098	71.0363
1882.39	53.3602	60.3071	71.0249
1884.32	53.3528	60.2686	70.9835
1886.25	53.4916	60.2924	70.9593
1888.18	53.4616	60.3474	70.92
1890.11	53.1739	60.124	70.8496
1892.04	53.4961	60.1687	70.8722
1893.97	53.5773	60.2327	70.8713
1895.9	53.5278	60.1261	70.8428
1897.82	53.7317	60.1146	70.8552
1899.75	53.849	60.1283	70.8552
1901.68	53.8756	60.1115	70.8318
1903.61	53.9273	60.0868	70.8027
1905.54	53.9591	60.0833	70.7743
1907.47	53.8994	60.0953	70.7215
1909.4	53.7582	60.0103	70.685
1911.33	53.8803	59.9457	70.6956
1913.25	54.0774	59.9578	70.6933
1915.18	54.2238	60.0423	70.6685
1917.11	53.9978	60.0091	70.6199
1919.04	53.7976	59.7896	70.5303
1920.97	54.0235	59.9482	70.5322
1922.9	53.8014	59.8296	70.472
1924.83	54.0895	59.7695	70.5237
1926.75	54.3757	59.8237	70.566
1928.68	54.4693	59.8169	70.5544
1930.61	54.52	59.7965	70.5225
1932.54	54.5688	59.7777	70.4944
1934.47	54.6174	59.744	70.4744
1936.4	54.7033	59.731	70.4548
1938.33	54.7672	59.7158	70.409
1940.26	54.8031	59.8076	70.3608
1942.18	54.4287	59.6785	70.254
1944.11	54.4992	59.5609	70.2567
1946.04	54.7928	59.6029	70.2976
1947.97	54.9083	59.5805	70.2981
1949.9	54.9869	59.5808	70.2853
1951.83	55.0222	59.5659	70.2649
1953.76	55.0266	59.5568	70.232
1955.68	55.03	59.5092	70.2037
1957.61	55.1288	59.4898	70.186
1959.54	55.1707	59.4662	70.1744
1961.47	55.1871	59.4297	70.1329
1963.4	55.2639	59.4216	70.103
1965.33	55.2078	59.4526	70.0479
1967.26	55.0159	59.3447	69.9926
1969.19	55.2074	59.2994	70.0104
1971.11	55.4034	59.3182	70.0285
1973.04	55.4436	59.2966	70.0072
1974.97	55.4799	59.2767	69.9829
1976.9	55.5148	59.2528	69.9547
1978.83	55.5546	59.2285	69.9328
1980.76	55.592	59.1978	69.9036
1982.69	55.6266	59.1722	69.882
1984.62	55.6582	59.1511	69.8493
1986.54	55.6301	59.1408	69.8017
1988.47	55.5943	59.1102	69.7456
1990.4	55.5687	59.1284	69.7088
1992.33	55.3784	59.0093	69.6539
1994.26	55.6126	58.9671	69.6781
1996.19	55.815	58.9965	69.6898
1998.12	55.8288	58.9679	69.6618
2000.04	55.858	58.9415	69.636
2001.97	55.8958	58.9181	69.6171
2003.9	55.9101	58.8926	69.5851
2005.83	55.9303	58.8673	69.5581
2007.76	55.9348	58.8355	69.5243
2009.69	55.9702	58.804	69.5034
2011.62	56.0056	58.7769	69.4724
2013.55	56.037	58.7695	69.4448
2015.47	55.9408	58.7655	69.386
2017.4	55.7945	58.679	69.3282
2019.33	55.9198	58.6365	69.3208
2021.26	56.0468	58.6347	69.3282
2023.19	56.0658	58.6132	69.3041
2025.12	56.0804	58.5825	69.28
2027.05	56.0896	58.5519	69.2499
2028.97	56.1118	58.5181	69.2279
2030.9	56.1387	58.4885	69.1936
2032.83	56.1512	58.4632	69.167
2034.76	56.1668	58.4365	69.1351
2036.69	56.1642	58.4062	69.1091
2038.62	56.1491	58.3929	69.0728
2040.55	56.0778	58.3626	69.0285
2042.48	56.0879	58.3086	68.9958
2044.4	56.1691	58.286	68.9857
2046.33	56.201	58.2626	68.9627
2048.26	56.2356	58.2381	68.941
2050.19	56.2559	58.2167	68.9149
2052.12	56.2571	58.1879	68.8904
2054.05	56.2712	58.1524	68.8565
2055.98	56.2893	58.125	68.8285
2057.9	56.2973	58.1022	68.7959
2059.83	56.3052	58.0762	68.7684
2061.76	56.318	58.0577	68.7341
2063.69	56.2621	58.041	68.6975
2065.62	56.1952	57.9774	68.6586
2067.55	56.3009	57.9517	68.6541
2069.48	56.3615	57.9339	68.6311
2071.41	56.3855	57.9065	68.6057
2073.33	56.3821	57.8784	68.5763
2075.26	56.3909	57.8499	68.5519
2077.19	56.4002	57.8188	68.5219
2079.12	56.4095	57.7927	68.5007
2081.05	56.4145	57.7677	68.4697
2082.98	56.4372	57.7404	68.4432
2084.91	56.4554	57.7172	68.4185
2086.84	56.4626	57.698	68.395
2088.76	56.434	57.6737	68.3609
2090.69	56.4192	57.6323	68.3362
2092.62	56.4631	57.6051	68.3148
2094.55	56.4854	57.5848	68.2989
2096.48	56.4927	57.5606	68.2773
2098.41	56.4949	57.5341	68.2516
2100.34	56.5069	57.5087	68.2215
2102.26	56.5251	57.4867	68.2005
2104.19	56.5424	57.4618	68.1766
2106.12	56.5439	57.4368	68.1546
2108.05	56.5357	57.4075	68.1235
2109.98	56.5548	57.3863	68.1055
2111.91	56.5589	57.363	68.0752
2113.84	56.5543	57.3423	68.0477
2115.77	56.565	57.311	68.0214
2117.69	56.597	57.2854	68.0023
2119.62	56.6009	57.2619	67.9772
2121.55	56.6099	57.2379	67.9567
2123.48	56.6172	57.2119	67.9284
2125.41	56.6171	57.1932	67.9054
2127.34	56.6133	57.1679	67.8754
2129.27	56.633	57.1407	67.8572
2131.19	56.6417	57.1126	67.8281
2133.12	56.6577	57.0928	67.8077
2135.05	56.6515	57.0692	67.7781
2136.98	56.648	57.0442	67.7509
2138.91	56.6553	57.0252	67.7291
2140.84	56.6737	56.9977	67.705
2142.77	56.6924	56.973	67.6787
2144.7	56.6941	56.9523	67.6596
2146.62	56.7003	56.9261	67.6342
2148.55	56.7097	56.8984	67.6074
2150.48	56.7072	56.8718	67.5763
2152.41	56.7091	56.8493	67.5526
2154.34	56.7082	56.8257	67.5251
2156.27	56.7007	56.7929	67.493
2158.2	56.7052	56.7557	67.4555
2160.13	56.7154	56.7378	67.4361
2162.05	56.7166	56.7232	67.4179
2163.98	56.7304	56.6958	67.3941
2165.91	56.7413	56.6482	67.3316
2167.84	56.7392	56.5176	67.1655
2169.77	56.7152	56.4036	67.0251
2171.7	56.7356	56.4812	67.1289
2173.63	56.7731	56.5568	67.2318
2175.55	56.8069	56.5577	67.2461
2177.48	56.8117	56.542	67.2293
2179.41	56.8124	56.5262	67.21
2181.34	56.8233	56.5052	67.1826
2183.27	56.8349	56.4858	67.1614
2185.2	56.8423	56.4652	67.1364
2187.13	56.8636	56.4465	67.1139
2189.06	56.8817	56.4228	67.0858
2190.98	56.8922	56.4056	67.068
2192.91	56.8898	56.3867	67.0418
2194.84	56.9024	56.3682	67.02
2196.77	56.9093	56.3467	66.992
2198.7	56.9119	56.3274	66.967
2200.63	56.9229	56.3078	66.9424
2202.56	56.9504	56.2912	66.9227
2204.48	56.9631	56.2718	66.8994
2206.41	56.9634	56.2553	66.8767
2208.34	56.9863	56.2358	66.8499
2210.27	57.0052	56.2145	66.8255
2212.2	56.9962	56.1968	66.7983
2214.13	56.9917	56.1809	66.7755
2216.06	56.9999	56.1579	66.7451
2217.99	57.0117	56.1407	66.7243
2219.91	57.0204	56.12	66.7
2221.84	57.0263	56.1037	66.6794
2223.77	57.0325	56.0842	66.6471
2225.7	57.0408	56.0685	66.6211
2227.63	57.0364	56.0502	66.5912
2229.56	57.0299	56.032	66.5692
2231.49	57.0301	56.012	66.5433
2233.42	57.044	55.994	66.5156
2235.34	57.0425	55.9753	66.4861
2237.27	57.0303	55.9564	66.4621
2239.2	57.0164	55.9311	66.4285
2241.13	57.0209	55.9087	66.4015
2243.06	57.0155	55.8892	66.3753
2244.99	57.0103	55.8662	66.346
2246.92	57.0104	55.8432	66.3097
2248.84	57.0027	55.8182	66.2785
2250.77	56.9847	55.7892	66.2483
2252.7	57.0016	55.7639	66.2241
2254.63	57.004	55.739	66.1965
2256.56	56.9929	55.7118	66.1657
2258.49	56.982	55.6841	66.1338
2260.42	56.9857	55.6584	66.1081
2262.35	56.9782	55.6254	66.0686
2264.27	56.9762	55.5976	66.0354
2266.2	56.9798	55.5718	66.0035
2268.13	56.9684	55.5479	65.9767
2270.06	56.9558	55.5217	65.9418
2271.99	56.954	55.5013	65.9139
2273.92	56.958	55.4798	65.8814
2275.85	56.9541	55.4628	65.8486
2277.77	56.924	55.4476	65.8136
2279.7	56.9095	55.4397	65.7833
2281.63	56.8983	55.4314	65.7464
2283.56	56.8876	55.4176	65.7082
2285.49	56.8449	55.3739	65.6605
2287.42	56.7745	55.3128	65.6126
2289.35	56.7066	55.2428	65.5524
2291.28	56.6281	55.1744	65.4903
2293.2	56.512	55.1023	65.422
2295.13	56.3902	55.028	65.3576
2297.06	56.2581	54.9477	65.2832
2298.99	56.1154	54.8709	65.2076
2300.92	55.9664	54.7865	65.1291
2302.85	55.831	54.7086	65.0544
2304.78	55.6552	54.6046	64.9574
2306.71	55.4404	54.4627	64.8575
2308.63	55.237	54.3107	64.7525
2310.56	55.0723	54.1746	64.6714
2312.49	54.9818	54.0486	64.6078
2314.42	54.9952	53.9636	64.5654
2316.35	54.988	53.8548	64.4905
2318.28	54.8215	53.6603	64.3885
2320.21	54.5245	53.3802	64.2638
2322.13	54.3341	53.1339	64.1721
2324.06	54.3895	52.9705	64.1157
2325.99	54.5591	52.8727	64.0885
2327.92	54.5621	52.7167	64.016
2329.85	54.4511	52.518	63.9502
2331.78	54.4839	52.3758	63.9199
2333.71	54.7427	52.3712	63.9345
2335.64	54.829	52.2945	63.8974
2337.56	54.8047	52.1894	63.8533
2339.49	54.6941	52.0719	63.7721
2341.42	54.4411	51.9565	63.701
2343.35	54.1107	51.9386	63.6665
2345.28	53.7234	52.0027	63.6554
2347.21	54.0261	52.4721	63.6841
2349.14	54.7222	52.9455	63.7423
2351.06	54.8485	52.7035	63.6612
2352.99	54.5619	52.0942	63.4733
2354.92	54.2417	51.5284	63.278
2356.85	53.9759	51.0792	63.1317
2358.78	53.7597	50.7962	63.0165
2360.71	53.6127	50.7035	62.9991
2362.64	53.5541	50.7459	63.0077
2364.57	53.5012	50.9217	63.0499
2366.49	53.4509	51.1715	63.1009
2368.42	53.47	51.4935	63.1942
2370.35	53.5932	51.8548	63.2852
2372.28	53.7589	52.2443	63.4009
2374.21	53.9151	52.602	63.4989
2376.14	54.0899	52.9289	63.5963
2378.07	54.3782	53.225	63.6805
2380	54.8151	53.5138	63.7819
2381.92	55.333	53.7782	63.8816
2383.85	55.8054	53.9992	63.9813
2385.78	56.1297	54.1417	64.0425
2387.71	56.2854	54.2002	64.064
2389.64	56.3538	54.2104	64.0533
2391.57	56.3779	54.1975	64.0319
2393.5	56.3671	54.1762	64.0027
2395.42	56.3636	54.1519	63.9782
2397.35	56.3607	54.1276	63.9502
2399.28	56.3526	54.1029	63.9206
2401.21	56.3309	54.0808	63.8865
2403.14	56.3065	54.0536	63.8539
2405.07	56.2937	54.0209	63.8202
2407	56.2743	53.9878	63.7874
2408.93	56.2378	53.9612	63.7525
2410.85	56.2193	53.9379	63.7227
2412.78	56.2001	53.9068	63.6885
2414.71	56.1723	53.8832	63.6574
2416.64	56.1711	53.858	63.6212
2418.57	56.1568	53.8334	63.5889
2420.5	56.1178	53.806	63.5558
2422.43	56.0831	53.7791	63.5275
2424.35	56.0686	53.7513	63.4959
2426.28	56.0502	53.7278	63.4683
2428.21	56.0279	53.7044	63.4393
2430.14	56.015	53.6825	63.4133
2432.07	55.9952	53.6627	63.3866
2434	55.9695	53.6411	63.3599
2435.93	55.9528	53.618	63.3281
2437.86	55.9254	53.5947	63.2993
2439.78	55.8886	53.5681	63.2659
2441.71	55.8732	53.5405	63.2329
2443.64	55.8577	53.5107	63.201
2445.57	55.8342	53.4815	63.1708
2447.5	55.8124	53.4497	63.1358
2449.43	55.7865	53.426	63.1078
2451.36	55.7505	53.3976	63.0728
2453.29	55.7368	53.3679	63.0414
2455.21	55.7312	53.3354	63.0058
2457.14	55.7081	53.3093	62.9749
2459.07	55.6835	53.279	62.9378
2461	55.6638	53.2496	62.9054
2462.93	55.6462	53.2152	62.8751
2464.86	55.6221	53.1845	62.8469
2466.79	55.5978	53.1537	62.8078
2468.71	55.5781	53.1249	62.7758
2470.64	55.5596	53.0958	62.7416
2472.57	55.548	53.065	62.7087
2474.5	55.5293	53.0298	62.6722
2476.43	55.5012	53.0016	62.644
2478.36	55.4775	52.9688	62.6112
2480.29	55.4609	52.9354	62.5766
2482.22	55.4483	52.9046	62.5436
2484.14	55.4392	52.8753	62.5123
2486.07	55.4209	52.8455	62.4764
2488	55.3974	52.8143	62.4452
2489.93	55.3863	52.7826	62.4103
2491.86	55.3947	52.7515	62.3764
2493.79	55.3801	52.722	62.3402
2495.72	55.366	52.6883	62.3054
2497.64	55.355	52.6531	62.2671
2499.57	55.3359	52.6231	62.2303
2501.5	55.3211	52.5923	62.1972
2503.43	55.323	52.5642	62.1645
2505.36	55.3155	52.5324	62.1262
2507.29	55.3058	52.4979	62.0919
2509.22	55.3043	52.4677	62.0538
2511.15	55.3077	52.4406	62.0172
2513.07	55.303	52.4057	61.9821
2515	55.3028	52.3771	61.9497
2516.93	55.3052	52.3444	61.9153
2518.86	55.3167	52.3052	61.8857
2520.79	55.3263	52.2747	61.8545
2522.72	55.3225	52.2493	61.8234
2524.65	55.2979	52.2154	61.7891
2526.57	55.2899	52.1826	61.7595
2528.5	55.2887	52.147	61.7248
2530.43	55.2839	52.1167	61.6943
2532.36	55.2649	52.0831	61.6635
2534.29	55.2541	52.0523	61.6354
2536.22	55.2611	52.0183	61.604
2538.15	55.2613	51.9844	61.5756
2540.08	55.2579	51.9534	61.5464
2542	55.2562	51.9225	61.5153
2543.93	55.237	51.8878	61.4796
2545.86	55.2225	51.8531	61.4477
2547.79	55.1975	51.8154	61.413
2549.72	55.1857	51.7811	61.381
2551.65	55.174	51.7502	61.3464
2553.58	55.1582	51.7213	61.3149
2555.51	55.1532	51.6847	61.281
2557.43	55.1594	51.653	61.2506
2559.36	55.1524	51.6177	61.2168
2561.29	55.1273	51.5829	61.184
2563.22	55.096	51.5487	61.1471
2565.15	55.0789	51.518	61.1118
2567.08	55.0516	51.4836	61.0793
2569.01	55.037	51.4489	61.0479
2570.93	55.0257	51.4153	61.0111
2572.86	54.9995	51.3856	60.9801
2574.79	54.9811	51.3522	60.9481
2576.72	54.962	51.3212	60.9175
2578.65	54.9291	51.2844	60.8823
2580.58	54.8905	51.2543	60.8509
2582.51	54.8561	51.2261	60.8182
2584.44	54.8367	51.1921	60.7805
2586.36	54.8188	51.1549	60.7434
2588.29	54.7987	51.1244	60.7156
2590.22	54.7625	51.0906	60.6831
2592.15	54.7261	51.0571	60.648
2594.08	54.7013	51.0237	60.614
2596.01	54.6731	50.9924	60.582
2597.94	54.6238	50.9606	60.5455
2599.86	54.5943	50.9322	60.5128
2601.79	54.5861	50.8974	60.4737
2603.72	54.5555	50.8626	60.4393
2605.65	54.5037	50.8246	60.4012
2607.58	54.4703	50.7943	60.3699
2609.51	54.4374	50.7626	60.3375
2611.44	54.4054	50.7307	60.3096
2613.37	54.3662	50.6972	60.2773
2615.29	54.313	50.6695	60.2481
2617.22	54.2752	50.6379	60.2093
2619.15	54.2491	50.6035	60.1744
2621.08	54.2045	50.5661	60.1395
2623.01	54.1677	50.5329	60.1036
2624.94	54.1319	50.4948	60.0643
2626.87	54.0847	50.4604	60.0333
2628.8	54.0362	50.4308	60.0013
2630.72	53.9925	50.3982	59.9685
2632.65	53.9487	50.3606	59.9364
2634.58	53.9078	50.3245	59.9005
2636.51	53.8562	50.2895	59.866
2638.44	53.8021	50.2542	59.8341
2640.37	53.7425	50.2131	59.7957
2642.3	53.6979	50.1737	59.758
2644.22	53.6606	50.1288	59.7184
2646.15	53.6073	50.0919	59.6852
2648.08	53.5528	50.0574	59.6501
2650.01	53.4989	50.0194	59.6179
2651.94	53.445	49.9758	59.5826
2653.87	53.3808	49.9385	59.5515
2655.8	53.312	49.8981	59.5194
2657.73	53.2546	49.8568	59.4841
2659.65	53.2045	49.8116	59.4409
2661.58	53.161	49.7722	59.402
2663.51	53.1028	49.7368	59.3692
2665.44	53.0331	49.6949	59.3359
2667.37	52.9775	49.6473	59.293
2669.3	52.9351	49.6032	59.2544
2671.23	52.88	49.5598	59.2214
2673.15	52.8212	49.5234	59.1898
2675.08	52.7477	49.4769	59.1485
2677.01	52.6987	49.4323	59.1132
2678.94	52.6478	49.3974	59.0872
2680.87	52.5779	49.3672	59.0613
2682.8	52.515	49.3257	59.0213
2684.73	52.4561	49.2885	58.985
2686.66	52.4059	49.2507	58.9495
2688.58	52.365	49.2126	58.9154
2690.51	52.3085	49.1752	58.8826
2692.44	52.2429	49.1381	58.8491
2694.37	52.1795	49.0929	58.8089
2696.3	52.1289	49.0551	58.7742
2698.23	52.0809	49.0184	58.7436
2700.16	52.0287	48.9799	58.7087
2702.09	51.9733	48.9418	58.669
2704.01	51.9153	48.9071	58.6358
2705.94	51.8554	48.8646	58.5973
2707.87	51.8095	48.8266	58.5613
2709.8	51.7424	48.7913	58.5288
2711.73	51.6737	48.7497	58.4883
2713.66	51.6192	48.7072	58.4443
2715.59	51.5684	48.6728	58.4095
2717.51	51.5187	48.6311	58.3706
2719.44	51.4598	48.5875	58.333
2721.37	51.4042	48.5494	58.297
2723.3	51.3476	48.5117	58.2611
2725.23	51.2969	48.4796	58.2321
2727.16	51.2349	48.4523	58.1992
2729.09	51.1752	48.4115	58.1532
2731.02	51.131	48.3765	58.1148
2732.94	51.092	48.3403	58.0757
2734.87	51.0352	48.3015	58.0406
2736.8	50.9884	48.2682	58.0128
2738.73	50.9622	48.2394	57.9816
2740.66	50.909	48.2047	57.9384
2742.59	50.8457	48.1726	57.8981
2744.52	50.8047	48.1292	57.8584
2746.44	50.7727	48.092	57.8253
2748.37	50.7148	48.0609	57.7897
2750.3	50.6505	48.0277	57.7521
2752.23	50.6026	47.9847	57.7056
2754.16	50.5604	47.9464	57.6635
2756.09	50.5186	47.9053	57.6195
2758.02	50.4735	47.8666	57.5793
2759.95	50.4113	47.8274	57.5392
2761.87	50.3541	47.7911	57.4959
2763.8	50.3002	47.7498	57.4474
2765.73	50.2432	47.7078	57.406
2767.66	50.1869	47.6661	57.3648
2769.59	50.1415	47.6227	57.3195
2771.52	50.0841	47.5716	57.2675
2773.45	50.0415	47.5345	57.2309
2775.38	49.9955	47.5027	57.1993
2777.3	49.93	47.4624	57.1568
2779.23	49.8333	47.4178	57.1089
2781.16	49.758	47.3786	57.0669
2783.09	49.6858	47.3383	57.0233
2785.02	49.6342	47.2896	56.9754
2786.95	49.5935	47.2336	56.9274
2788.88	49.5259	47.1978	56.8937
2790.8	49.4637	47.1616	56.8562
2792.73	49.3912	47.1168	56.8118
2794.66	49.3367	47.0647	56.759
2796.59	49.2771	47.0146	56.7174
2798.52	49.2018	46.9782	56.6864
2800.45	49.12	46.9408	56.6426
2802.38	49.0386	46.887	56.5905
2804.31	48.974	46.8338	56.5426
2806.23	48.9098	46.7725	56.488
2808.16	48.8277	46.7185	56.4351
2810.09	48.7396	46.6767	56.3915
2812.02	48.66	46.6267	56.3406
2813.95	48.5543	46.5643	56.282
2815.88	48.4489	46.503	56.2218
2817.81	48.3545	46.439	56.1553
2819.73	48.2688	46.3746	56.0894
2821.66	48.1799	46.3008	56.0238
2823.59	48.077	46.2236	55.9561
2825.52	47.9743	46.135	55.8756
2827.45	47.8691	46.0438	55.793
2829.38	47.7429	45.9411	55.7003
2831.31	47.6013	45.8283	55.5984
2833.24	47.46	45.7007	55.4856
2835.16	47.3001	45.5452	55.3476
2837.09	47.0856	45.3641	55.1941
2839.02	46.8291	45.1507	55.0122
2840.95	46.5379	44.8441	54.7447
2842.88	46.1796	44.4224	54.3954
2844.81	45.7563	43.8449	53.9401
2846.74	45.2397	43.1648	53.409
2848.67	44.6685	42.5317	52.8997
2850.59	44.1687	42.1326	52.5541
2852.52	43.8255	42.0127	52.4302
2854.45	43.687	42.1238	52.5056
2856.38	43.7567	42.4003	52.7215
2858.31	43.9436	42.7786	53.018
2860.24	44.1436	43.1586	53.3107
2862.17	44.2995	43.4599	53.5381
2864.09	44.358	43.6679	53.6975
2866.02	44.3291	43.792	53.7884
2867.95	44.2623	43.8363	53.8087
2869.88	44.2019	43.8305	53.7964
2871.81	44.127	43.8356	53.8042
2873.74	44.0706	43.8788	53.8358
2875.67	44.0711	43.9102	53.8499
2877.6	44.0871	43.9217	53.8519
2879.52	44.0732	43.9041	53.8403
2881.45	44.0306	43.861	53.8042
2883.38	43.9627	43.7824	53.7357
2885.31	43.8851	43.6805	53.6498
2887.24	43.7931	43.5538	53.5353
2889.17	43.6559	43.4116	53.4085
2891.1	43.4988	43.2515	53.2712
2893.02	43.3581	43.0855	53.1289
2894.95	43.2199	42.9248	52.9915
2896.88	43.0545	42.7563	52.8401
2898.81	42.8721	42.5641	52.6666
2900.74	42.6828	42.3673	52.4939
2902.67	42.4946	42.1583	52.3176
2904.6	42.3219	41.927	52.1125
2906.53	42.1328	41.6428	51.8599
2908.45	41.9047	41.2954	51.5689
2910.38	41.6412	40.8437	51.2012
2912.31	41.3324	40.276	50.7467
2914.24	40.9667	39.6265	50.2304
2916.17	40.5523	39.0161	49.7321
2918.1	40.0864	38.5348	49.3218
2920.03	39.6519	38.2103	49.0309
2921.96	39.3295	38.0491	48.8841
2923.88	39.1902	38.0586	48.8801
2925.81	39.1863	38.2128	48.9952
2927.74	39.2735	38.4938	49.2158
2929.67	39.4286	38.8557	49.5035
2931.6	39.6386	39.2473	49.8024
2933.53	39.9078	39.6447	50.106
2935.46	40.1954	40.0444	50.418
2937.38	40.4955	40.4129	50.7044
2939.31	40.7917	40.7387	50.9541
2941.24	41.074	41.007	51.1591
2943.17	41.3189	41.2314	51.3318
2945.1	41.4837	41.3864	51.4415
2947.03	41.5685	41.4692	51.4832
2948.96	41.6234	41.4625	51.4489
2950.89	41.6472	41.4125	51.3869
2952.81	41.6097	41.3499	51.3206
2954.74	41.5488	41.2859	51.2444
2956.67	41.5066	41.256	51.2
2958.6	41.5509	41.2686	51.1904
2960.53	41.6371	41.322	51.2199
2962.46	41.7242	41.4194	51.2907
2964.39	41.8251	41.5317	51.3701
2966.31	41.9573	41.6598	51.4645
2968.24	42.0773	41.7972	51.5651
2970.17	42.2117	41.9236	51.6578
2972.1	42.3856	42.0284	51.7402
2974.03	42.5581	42.1097	51.8008
2975.96	42.7362	42.1598	51.8255
2977.89	42.9268	42.204	51.8495
2979.82	43.0922	42.248	51.8687
2981.74	43.2628	42.2782	51.8621
2983.67	43.4025	42.2874	51.8343
2985.6	43.5091	42.2891	51.8033
2987.53	43.6021	42.2656	51.7608
2989.46	43.7476	42.2384	51.7148
2991.39	43.8987	42.226	51.6814
2993.32	43.9352	42.1898	51.6223
2995.25	43.9537	42.1237	51.5502
2997.17	43.9897	42.0755	51.4966
2999.1	43.9885	42.009	51.419
3001.03	43.9803	41.942	51.336
3002.96	43.9609	41.8776	51.2617
3004.89	43.9362	41.8041	51.1908
3006.82	43.9534	41.7437	51.1243
3008.75	43.9856	41.712	51.0743
3010.67	43.9934	41.6877	51.0456
3012.6	43.9754	41.6674	51.0262
3014.53	43.9725	41.6549	51.0128
3016.46	43.9913	41.6385	50.9947
3018.39	43.9874	41.6244	50.9706
3020.32	43.9663	41.6116	50.9396
3022.25	43.945	41.585	50.9035
3024.18	43.9136	41.5737	50.8836
3026.1	43.8878	41.5368	50.8447
3028.03	43.8685	41.5168	50.8116
3029.96	43.7666	41.4914	50.779
3031.89	43.6735	41.4365	50.7387
3033.82	43.6424	41.4128	50.716
3035.75	43.6168	41.3758	50.6742
3037.68	43.5896	41.3195	50.6153
3039.6	43.5357	41.2698	50.5694
3041.53	43.4948	41.2267	50.5287
3043.46	43.4481	41.1848	50.4763
3045.39	43.3851	41.1419	50.4132
3047.32	43.3122	41.0718	50.3261
3049.25	43.2181	40.992	50.2497
3051.18	43.1469	40.9277	50.1793
3053.11	43.0851	40.8665	50.0928
3055.03	42.9966	40.8048	50.0144
3056.96	42.9123	40.7196	49.9236
3058.89	42.86	40.6357	49.8164
3060.82	42.8182	40.5523	49.7167
3062.75	42.784	40.4764	49.6256
3064.68	42.7076	40.3738	49.5182
3066.61	42.6353	40.2817	49.4226
3068.53	42.5793	40.1907	49.3101
3070.46	42.5252	40.101	49.1898
3072.39	42.4655	39.9913	49.0584
3074.32	42.4184	39.882	48.9242
3076.25	42.3967	39.7827	48.8032
3078.18	42.331	39.6855	48.6844
3080.11	42.2331	39.5618	48.5472
3082.04	42.1879	39.4397	48.4032
3083.96	42.1581	39.327	48.265
3085.89	42.1037	39.2073	48.1126
3087.82	42.0482	39.0739	47.9486
3089.75	41.9992	38.9558	47.8007
3091.68	41.9424	38.8298	47.6349
3093.61	41.9066	38.7058	47.4727
3095.54	41.8264	38.5519	47.3064
3097.47	41.7958	38.4273	47.1511
3099.39	41.7627	38.3276	47.0223
3101.32	41.6839	38.1921	46.8684
3103.25	41.6529	38.0563	46.709
3105.18	41.6379	37.9462	46.57
3107.11	41.5877	37.8517	46.4528
3109.04	41.5105	37.7701	46.3373
3110.97	41.4542	37.6595	46.2058
3112.89	41.439	37.5665	46.1028
3114.82	41.4071	37.4883	46.0191
3116.75	41.3312	37.4136	45.9417
3118.68	41.2519	37.355	45.8781
3120.61	41.2056	37.3152	45.8207
3122.54	41.114	37.2485	45.7442
3124.47	41.0567	37.1976	45.6773
3126.4	41.022	37.1493	45.6258
3128.32	40.9865	37.1184	45.5944
3130.25	40.953	37.1108	45.5673
3132.18	40.8704	37.0643	45.524
3134.11	40.7769	37.0069	45.4815
3136.04	40.7447	36.9872	45.4638
3137.97	40.7071	36.9761	45.4615
3139.9	40.6399	36.9643	45.4424
3141.82	40.5481	36.9412	45.4022
3143.75	40.4714	36.916	45.3708
3145.68	40.4104	36.886	45.3464
3147.61	40.3798	36.856	45.3184
3149.54	40.319	36.831	45.3044
3151.47	40.1938	36.8241	45.3061
3153.4	40.0934	36.812	45.2864
3155.33	40.0364	36.7853	45.2505
3157.25	39.9648	36.751	45.2144
3159.18	39.8775	36.7285	45.1914
3161.11	39.8029	36.7061	45.1752
3163.04	39.7327	36.6899	45.1579
3164.97	39.6722	36.6718	45.1373
3166.9	39.6087	36.6534	45.1189
3168.83	39.5242	36.6308	45.0927
3170.76	39.4288	36.6127	45.0716
3172.68	39.3241	36.5918	45.0522
3174.61	39.256	36.5857	45.0419
3176.54	39.1603	36.572	45.0382
3178.47	39.0251	36.5409	45.0261
3180.4	38.9731	36.5285	45.0132
3182.33	38.9334	36.5335	45.0115
3184.26	38.8105	36.515	45.0001
3186.18	38.711	36.4898	44.9878
3188.11	38.6443	36.4865	44.983
3190.04	38.5924	36.4817	44.9753
3191.97	38.5034	36.4662	44.9654
3193.9	38.4021	36.4564	44.9567
3195.83	38.3103	36.4519	44.9532
3197.76	38.1955	36.4272	44.941
3199.69	38.134	36.4084	44.9296
3201.61	38.066	36.4013	44.9312
3203.54	38.0062	36.3925	44.927
3205.47	37.9298	36.39	44.9234
3207.4	37.8214	36.3889	44.9179
3209.33	37.7103	36.3637	44.9038
3211.26	37.6532	36.3518	44.8975
3213.19	37.5584	36.3543	44.9
3215.11	37.4674	36.3288	44.8902
3217.04	37.4271	36.3415	44.8968
3218.97	37.2966	36.3407	44.9002
3220.9	37.1863	36.3198	44.8916
3222.83	37.1488	36.3162	44.8848
3224.76	37.0846	36.3211	44.8836
3226.69	36.9724	36.3115	44.8771
3228.62	36.8921	36.2892	44.8658
3230.54	36.8343	36.2744	44.8722
3232.47	36.7602	36.2853	44.8952
3234.4	36.6898	36.293	44.8969
3236.33	36.5774	36.2773	44.8779
3238.26	36.4671	36.2662	44.8637
3240.19	36.4091	36.2584	44.8562
3242.12	36.3781	36.2545	44.8506
3244.05	36.2923	36.2432	44.8447
3245.97	36.186	36.2315	44.8449
3247.9	36.1077	36.2424	44.8495
3249.83	36.0121	36.2246	44.8371
3251.76	35.9519	36.2178	44.8229
3253.69	35.8639	36.2059	44.8187
3255.62	35.794	36.2041	44.8241
3257.55	35.6936	36.1987	44.8189
3259.47	35.6277	36.1934	44.8126
3261.4	35.5497	36.1801	44.8043
3263.33	35.4747	36.1824	44.8016
3265.26	35.3875	36.1678	44.7959
3267.19	35.3276	36.1445	44.7871
3269.12	35.2829	36.1426	44.7982
3271.05	35.2351	36.1623	44.8096
3272.98	35.1571	36.154	44.8054
3274.9	35.0596	36.1441	44.8053
3276.83	34.9973	36.1271	44.7917
3278.76	34.9901	36.1202	44.7796
3280.69	34.9611	36.1153	44.773
3282.62	34.9078	36.1055	44.7654
3284.55	34.8207	36.0879	44.7584
3286.48	34.7679	36.0754	44.7502
3288.4	34.7273	36.0419	44.7282
3290.33	34.7234	36.0314	44.7223
3292.26	34.6923	36.0115	44.7208
3294.19	34.6515	36.0001	44.7134
3296.12	34.5883	35.9935	44.7055
3298.05	34.5372	35.9605	44.6795
3299.98	34.5164	35.9188	44.6435
3301.91	34.5083	35.8811	44.6067
3303.83	34.4787	35.8541	44.5798
3305.76	34.449	35.8494	44.5591
3307.69	34.3546	35.8226	44.5371
3309.62	34.2656	35.7776	44.4937
3311.55	34.2202	35.7343	44.4418
3313.48	34.1857	35.6823	44.3965
3315.41	34.1721	35.6395	44.3448
3317.34	34.1372	35.5923	44.2901
3319.26	34.0633	35.534	44.2304
3321.19	34.0179	35.4842	44.166
3323.12	33.9589	35.4301	44.1061
3325.05	33.8831	35.3805	44.0571
3326.98	33.7999	35.3113	43.9841
3328.91	33.7584	35.2367	43.9044
3330.84	33.7237	35.1696	43.8281
3332.76	33.6638	35.1077	43.7443
3334.69	33.5806	35.03	43.6625
3336.62	33.489	34.9513	43.5897
3338.55	33.3971	34.8846	43.5117
3340.48	33.3474	34.8145	43.4184
3342.41	33.2593	34.7374	43.3301
3344.34	33.1612	34.6538	43.2275
3346.27	33.0818	34.5523	43.1181
3348.19	33.0183	34.4694	43.0311
3350.12	32.9122	34.3993	42.9502
3352.05	32.8214	34.3156	42.8331
3353.98	32.7053	34.2139	42.7072
3355.91	32.5922	34.1032	42.5847
3357.84	32.5337	34.0084	42.4798
3359.77	32.4458	33.9271	42.3795
3361.69	32.3335	33.8114	42.25
3363.62	32.2931	33.7025	42.1239
3365.55	32.2192	33.5967	42.0127
3367.48	32.1396	33.5042	41.9153
3369.41	32.0684	33.4077	41.8145
3371.34	31.998	33.3067	41.6806
3373.27	31.9117	33.1973	41.5392
3375.2	31.8293	33.1031	41.4272
3377.12	31.7635	33.0046	41.3248
3379.05	31.7533	32.9215	41.2188
3380.98	31.6945	32.8483	41.1083
3382.91	31.6264	32.7753	41.0016
3384.84	31.5328	32.6736	40.8994
3386.77	31.5025	32.5886	40.8039
3388.7	31.5109	32.5329	40.7327
3390.63	31.4866	32.5103	40.685
3392.55	31.367	32.4217	40.5953
3394.48	31.3402	32.3544	40.5031
3396.41	31.3321	32.2814	40.4229
3398.34	31.3271	32.22	40.3698
3400.27	31.2745	32.1947	40.3324
3402.2	31.2128	32.1405	40.2622
3404.13	31.1809	32.0647	40.1729
3406.05	31.1774	32.0116	40.1108
3407.98	31.152	31.961	40.0649
3409.91	31.1515	31.9146	40.0045
3411.84	31.1336	31.8726	39.9566
3413.77	31.1021	31.8258	39.9021
3415.7	31.0688	31.775	39.8348
3417.63	31.0659	31.7614	39.7936
3419.56	30.9898	31.7162	39.7544
3421.48	30.9302	31.6324	39.6998
3423.41	30.9842	31.5932	39.6681
3425.34	31.0927	31.5797	39.6539
3427.27	31.129	31.5609	39.6434
3429.2	31.1295	31.5511	39.638
3431.13	31.1233	31.5108	39.6099
3433.06	31.1937	31.4948	39.6069
3434.98	31.2093	31.4927	39.6131
3436.91	31.1887	31.488	39.599
3438.84	31.2008	31.4787	39.5719
3440.77	31.2302	31.4804	39.553
3442.7	31.2459	31.4555	39.5364
3444.63	31.3217	31.5139	39.5604
3446.56	31.1868	31.4687	39.5739
3448.49	31.2481	31.4207	39.5704
3450.41	31.445	31.4715	39.6043
3452.34	31.5257	31.5008	39.6375
3454.27	31.5588	31.5132	39.6505
3456.2	31.6369	31.5291	39.6798
3458.13	31.7472	31.5662	39.7267
3460.06	31.7903	31.612	39.756
3461.99	31.8015	31.594	39.7561
3463.92	31.9511	31.6119	39.7864
3465.84	32.0424	31.6571	39.8554
3467.77	32.0892	31.6874	39.909
3469.7	32.1488	31.7207	39.9276
3471.63	32.2247	31.7444	39.942
3473.56	32.2853	31.7621	39.9741
3475.49	32.3438	31.7563	39.9964
3477.42	32.4842	31.8246	40.0484
3479.34	32.5401	31.9125	40.1019
3481.27	32.46	31.8759	40.0989
3483.2	32.5481	31.8572	40.1149
3485.13	32.7354	31.9513	40.1875
3487.06	32.7697	31.976	40.2336
3488.99	32.8188	31.9591	40.2475
3490.92	32.9771	32.0001	40.2908
3492.85	33.1093	32.0596	40.3423
3494.77	33.1451	32.0911	40.3803
3496.7	33.1833	32.0862	40.4135
3498.63	33.3548	32.1644	40.4454
3500.56	33.4112	32.2769	40.4921
3502.49	33.2507	32.2518	40.5321
3504.42	33.3489	32.1842	40.5592
3506.35	33.699	32.3161	40.628
3508.27	33.6918	32.3719	40.678
3510.2	33.7013	32.3185	40.7211
3512.13	33.97	32.3796	40.819
3514.06	34.1637	32.4545	40.8955
3515.99	34.2629	32.5064	40.9417
3517.92	34.3381	32.5415	40.9878
3519.85	34.4853	32.6268	41.0395
3521.78	34.45	32.7127	41.0938
3523.7	34.2639	32.6867	41.1045
3525.63	34.4541	32.764	41.1755
3527.56	34.5308	32.7453	41.253
3529.49	34.6626	32.7333	41.3227
3531.42	34.9271	32.7811	41.3975
3533.35	35.2631	32.9172	41.4955
3535.28	35.2412	32.9584	41.5713
3537.2	35.2791	32.9259	41.6101
3539.13	35.6052	32.9883	41.6739
3541.06	35.861	33.1222	41.7522
3542.99	35.8074	33.2535	41.8094
3544.92	35.4628	33.2136	41.8138
3546.85	35.4209	33.0753	41.8334
3548.78	35.9813	33.2042	41.9486
3550.71	36.1877	33.3562	42.0691
3552.63	36.0221	33.2477	42.0886
3554.56	36.2855	33.2823	42.1447
3556.49	36.5905	33.4016	42.2327
3558.42	36.5913	33.4673	42.2756
3560.35	36.5262	33.4855	42.3068
3562.28	36.6945	33.6278	42.3496
3564.21	36.7203	33.9038	42.4077
3566.14	35.8785	33.708	42.4027
3568.06	35.7312	33.3039	42.4195
3569.99	36.7449	33.529	42.5946
3571.92	37.4433	33.7533	42.7563
3573.85	37.7051	33.8176	42.8345
3575.78	37.8613	33.8471	42.9
3577.71	38.0366	33.9063	42.983
3579.64	38.2145	33.9285	43.0422
3581.56	38.5051	34.012	43.11
3583.49	38.9316	34.2771	43.2301
3585.42	38.8161	34.5122	43.3452
3587.35	37.8976	34.0566	43.2762
3589.28	38.4237	33.96	43.3304
3591.21	39.4413	34.3691	43.55
3593.14	39.5234	34.4816	43.6603
3595.07	39.3771	34.3616	43.6668
3596.99	39.8269	33.9433	43.7967
3598.92	40.2126	34.0357	43.9512
3600.85	40.1964	34.1281	44.002
3602.78	40.6264	34.2206	44.095
3604.71	41.174	34.313	44.2428
3606.64	41.028	34.4054	44.3179
3608.57	40.6378	34.4978	44.2944
3610.49	41.2143	34.5903	44.4003
3612.42	41.2001	34.6827	44.4869
3614.35	41.3544	34.7751	45.0131
3616.28	42.1073	34.8676	45.1664
3618.21	41.8038	34.96	45.3198
3620.14	41.5097	35.0524	45.9756
3622.07	42.4678	35.1449	46.0522
3624	43.331	35.2373	46.1289
3625.92	43.9782	35.3297	46.1559
3627.85	42.8143	35.4222	46.3476
3629.78	41.7571	35.5146	46.5393
3631.71	43.3869	35.607	46.731
3633.64	43.8737	35.6994	46.9226
3635.57	44.3159	35.7919	47.1143
3637.5	44.676	35.8843	47.306
3639.43	44.9148	35.9767	47.4977
3641.35	45.0748	36.0692	47.6893
3643.28	45.6178	36.1616	47.881
3645.21	46.2896	36.254	48.0727
3647.14	45.6123	36.3465	48.2643
3649.07	44.2008	36.4389	48.456
3651	44.1176	36.5313	48.6477
3652.93	46.2352	36.6237	48.8394
3654.85	46.8075	36.7162	49.031
3656.78	46.2254	36.8086	49.2227
3658.71	46.8925	36.901	49.4144
3660.64	47.3851	36.9935	49.606
3662.57	47.657	37.0859	49.8103
3664.5	48.0715	37.1783	49.9253
3666.43	48.7851	37.2708	50.0403
3668.36	48.5029	37.3632	50.8843
3670.28	47.1283	37.4556	50.961
3672.21	48.7655	37.548	51.0377
3674.14	48.7235	37.6405	51.1144
3676.07	46.7598	37.7329	51.191
3678	48.1085	37.8253	51.2677
3679.93	48.7469	37.9178	51.3444
3681.86	49.4434	38.0102	51.439
3683.78	49.9631	38.1026	51.554
3685.71	50.8041	38.1951	51.6691
3687.64	50.3002	38.2916	52.3691
3689.57	48.8811	38.3958	52.4458
3691.5	48.951	38.5001	52.5225
3693.43	49.9462	38.6043	53.1975
3695.36	50.4247	38.7086	53.2742
3697.29	50.6833	38.8128	53.3509
3699.21	51.1374	38.9171	53.4276
3701.14	50.4654	39.0213	53.5042
3703.07	50.3156	39.1256	53.5809
3705	51.1221	39.2298	53.6576
3706.93	51.7931	39.334	53.7342
3708.86	51.7879	39.4383	53.8109
3710.79	50.4804	39.5425	54.1162
3712.72	49.8145	39.6468	54.2695
3714.64	50.9213	39.751	54.4228
3716.57	51.7304	39.8553	55.1847
3718.5	51.802	39.9595	55.2997
3720.43	51.7106	40.0638	55.4147
3722.36	51.1441	40.168	55.5518
3724.29	51.0187	40.2722	55.6093
3726.22	50.7289	40.3765	55.6668
3728.14	51.6706	40.4807	55.7243
3730.07	52.8086	41.253	55.7818
3732	52.3087	41.326	55.8393
3733.93	51.0671	41.3989	55.8968
3735.86	49.6795	41.4719	56.708
3737.79	50.8687	41.5449	56.8613
3739.72	52.1079	41.6179	57.0146
3741.65	53.3727	41.6878	57.4074
3743.57	51.9706	41.7486	57.5607
3745.5	50.9504	41.8094	57.714
3747.43	52.946	41.8702	57.8527
3749.36	52.4324	41.931	57.8911
3751.29	50.7542	41.9918	57.9294
3753.22	51.2507	42.0527	57.9686
3755.15	52.7372	42.1135	58.1712
3757.07	52.8562	42.1743	58.3738
3759	52.3041	42.2294	58.5765
3760.93	52.4595	42.3388	58.7791
3762.86	53.5327	42.4483	58.9817
3764.79	53.0959	42.5403	59.1843
3766.72	53.293	42.7227	59.3869
3768.65	53.2315	42.9052	59.5896
3770.58	52.5173	43.1271	59.7922
3772.5	53.1611	43.2001	59.9948
3774.43	53.6938	43.2731	60.1974
3776.36	54.1231	43.346	60.4001
3778.29	53.6574	43.419	60.6027
3780.22	53.0058	43.492	60.8053
3782.15	53.7408	43.565	61.0079
3784.08	53.4989	43.6523	61.2106
3786.01	53.3629	43.7618	61.4132
3787.93	53.7004	43.8712	61.6158
3789.86	53.9103	43.9608	61.8184
3791.79	54.1315	43.9973	62.0211
3793.72	54.6312	44.0338	62.2237
3795.65	53.9817	44.0703	62.4016
3797.58	53.994	44.1067	62.4399
3799.51	54.7042	44.1432	62.4782
3801.43	52.7141	44.4086	62.8778
3803.36	53.5365	44.4816	62.9928
3805.29	54.4717	44.5545	63.1078
3807.22	53.1084	44.6207	63.698
3809.15	53.7281	44.7666	63.8513
3811.08	54.4728	44.9126	64.0046
3813.01	55.3596	45.0821	64.1828
3814.94	54.5398	45.1186	64.2211
3816.86	53.8211	45.1551	64.2594
3818.79	55.0406	45.1916	64.77
3820.72	53.0662	45.228	64.8275
3822.65	52.9628	45.2645	64.885
3824.58	54.3177	45.2842	64.9425
3826.51	54.0398	45.3572	65
3828.44	54.6022	45.4302	65.0575
3830.36	54.8244	45.5031	65.115
3832.29	54.5571	45.7205	65.452
3834.22	54.9287	45.8665	65.6053
3836.15	54.7469	46.0124	65.7587
3838.08	53.5165	46.1296	64.7265
3840.01	53.2784	46.1782	64.9182
3841.94	53.8321	46.2269	65.1099
3843.87	53.8315	46.2755	65.3015
3845.79	54.4748	46.3242	65.2682
3847.72	55.2385	46.3728	65.2682
3849.65	56.029	46.4214	65.2682
3851.58	55.7204	46.4701	66.106
3853.51	52.0649	46.5187	66.106
3855.44	52.655	48.3831	66.106
3857.37	54.1093	48.5291	66.106
3859.3	55.0905	48.675	66.106
3861.22	55.106	48.842	66.106
3863.15	54.501	48.8785	66.106
3865.08	53.8946	48.915	66.106
3867.01	55.2792	49.2817	66.106
3868.94	54.3132	49.3547	66.106
3870.87	53.5747	49.4277	66.106
3872.8	54.3527	53.612	66.106
3874.72	54.0578	53.6607	66.2747
3876.65	55.3942	53.7093	66.2555
3878.58	55.5007	53.758	66.2364
3880.51	54.0805	53.8066	66.2172
3882.44	54.8571	53.8553	66.2533
3884.37	54.7722	53.9039	66.2724
3886.3	53.9059	53.9526	66.2916
3888.23	55.4358	54.0012	66.3108
3890.15	55.1735	54.0499	66.3299
3892.08	54.0683	54.1117	66.3491
3894.01	54.7536	54.2272	66.8421
3895.94	55.6742	54.3428	66.9571
3897.87	55.4444	54.4583	67.0721
3899.8	54.5782	54.5739	67.0634
3901.73	54.2912	54.6894	67.0634
3903.65	53.645	54.8049	67.0634
3905.58	53.8768	54.9205	67.0634
3907.51	54.9604	55.036	67.0634
3909.44	55.462	55.1515	67.0634
3911.37	55.4978	55.2671	67.5103
3913.3	55.7711	55.3826	67.472
3915.23	55.4641	55.4982	67.4336
3917.16	54.7387	55.6137	67.4089
3919.08	54.7807	55.7292	67.3897
3921.01	55.1945	55.8448	67.3706
3922.94	55.2679	55.9603	67.3514
3924.87	54.7421	56.0758	67.3322
3926.8	55.3439	56.1914	67.313
3928.73	55.5773	56.2677	67.2939
3930.66	55.0635	56.299	67.3028
3932.59	54.6801	56.3303	67.3028
3934.51	55.2197	56.3616	67.3028
3936.44	55.6056	56.3928	67.3028
3938.37	55.7255	56.4241	67.3028
3940.3	55.7301	56.4554	67.3028
3942.23	55.0395	56.4867	67.5395
3944.16	55.1458	56.5179	67.6353
3946.09	55.5439	57.5098	67.7311
3948.01	55.1382	57.5463	67.827
3949.94	55.1094	57.5828	67.9228
3951.87	55.4788	57.6193	68.0186
3953.8	55.6973	57.6558	68.0303
3955.73	55.6558	57.6922	68.0398
3957.66	55.6762	56.7408	68.0494
3959.59	55.7213	57.2784	68.059
3961.52	55.5957	57.2784	68.0686
3963.44	55.6467	57.2784	68.0782
3965.37	55.8674	57.2784	68.0877
3967.3	55.8899	57.2784	68.0973
3969.23	55.8334	56.4668	68.1069
3971.16	55.8331	56.5033	68.1165
3973.09	55.8068	56.5398	68.1261
3975.02	55.7653	56.5763	68.1357
3976.94	55.8866	56.6128	68.1452
3978.87	56.0082	57.2784	68.0835
3980.8	56.0072	57.2784	68.0452
3982.73	56.0086	57.2784	68.0069
3984.66	56.056	57.2784	67.9685
3986.59	56.0927	57.2784	67.9302
3988.52	56.0704	57.2784	67.8918
3990.45	56.0018	57.2784	67.9012
3992.37	56.0778	57.2784	67.9012
3994.3	56.0532	57.2784	67.9012
3996.23	56.0964	57.3808	67.9012
3998.16	56.2047	57.472	67.9012
4000.09	56.2199	57.5632	67.9012

## Sheet: 紫外光谱
	AHP-M	AHP-M-1	AHP-M-2
wavelength		Absorbance	Absorbance
190	3.5331	2.3963	2.2437
191	3.041	2.6333	2.3019
192	3.0899	2.5759	2.1719
193	3.1149	2.5008	2.1975
194	3.1382	2.4211	2.1575
195	3.1045	2.3115	2.1373
196	3.0399	2.2169	2.1225
197	2.9406	2.1566	2.0968
198	2.8887	2.0904	2.0575
199	2.7873	2.0165	2.0212
200	2.7433	1.9557	1.9896
201	2.7203	1.8907	1.9417
202	2.7069	1.8273	1.8993
203	2.6894	1.77	1.8598
204	2.6976	1.7137	1.8269
205	2.6988	1.6616	1.787
206	2.6877	1.6145	1.7514
207	2.6781	1.567	1.7191
208	2.6399	1.5239	1.6875
209	2.589	1.481	1.6573
210	2.5246	1.4414	1.6305
211	2.4423	1.4022	1.6001
212	2.3127	1.365	1.5709
213	2.1378	1.3282	1.5436
214	1.8934	1.2938	1.5172
215	1.6133	1.2616	1.4906
216	1.3501	1.2307	1.4646
217	1.1331	1.2037	1.4391
218	0.9767	1.1791	1.4148
219	0.8714	1.1566	1.3904
220	0.8047	1.1362	1.3674
221	0.7631	1.1175	1.3452
222	0.7355	1.0997	1.3219
223	0.7155	1.0831	1.3005
224	0.6987	1.0671	1.2801
225	0.6836	1.0517	1.2587
226	0.6693	1.0368	1.2384
227	0.6559	1.0219	1.219
228	0.6427	1.0061	1.1998
229	0.6308	0.9913	1.1799
230	0.6194	0.9755	1.1601
231	0.6101	0.9603	1.141
232	0.6033	0.9447	1.1216
233	0.5994	0.9285	1.1032
234	0.5995	0.9121	1.0843
235	0.6036	0.8949	1.0659
236	0.6119	0.8783	1.0483
237	0.6245	0.8618	1.0312
238	0.6416	0.8459	1.015
239	0.6628	0.8303	0.9998
240	0.6888	0.8146	0.9858
241	0.7192	0.7995	0.9719
242	0.7549	0.7843	0.9591
243	0.7953	0.7695	0.9471
244	0.8401	0.755	0.9357
245	0.8894	0.7408	0.925
246	0.944	0.7279	0.9149
247	1.0017	0.7149	0.9061
248	1.0637	0.7024	0.8973
249	1.1297	0.6907	0.8897
250	1.1997	0.6799	0.8823
251	1.2693	0.6701	0.8762
252	1.3411	0.661	0.8708
253	1.4114	0.6532	0.8655
254	1.4811	0.6462	0.8606
255	1.5484	0.6399	0.857
256	1.6143	0.6347	0.8534
257	1.6692	0.6302	0.8501
258	1.7185	0.6265	0.8477
259	1.7595	0.6236	0.8461
260	1.7841	0.6208	0.8445
261	1.7971	0.6185	0.8427
262	1.8032	0.616	0.8413
263	1.7919	0.6146	0.84
264	1.7722	0.6124	0.8382
265	1.7339	0.6107	0.8367
266	1.6829	0.6086	0.8354
267	1.6147	0.6059	0.8332
268	1.5382	0.6034	0.832
269	1.4579	0.6001	0.8287
270	1.3765	0.5967	0.8266
271	1.2895	0.5936	0.8237
272	1.2061	0.5897	0.8206
273	1.1238	0.586	0.8171
274	1.0444	0.5818	0.8122
275	0.9692	0.5775	0.8079
276	0.8966	0.5733	0.8035
277	0.8294	0.568	0.798
278	0.7674	0.5634	0.7926
279	0.7097	0.5583	0.7875
280	0.6574	0.5528	0.7806
281	0.6095	0.5479	0.7742
282	0.5649	0.5426	0.768
283	0.5249	0.5369	0.7609
284	0.4883	0.5313	0.7534
285	0.4551	0.5248	0.7468
286	0.4249	0.5191	0.7401
287	0.398	0.5137	0.7316
288	0.3733	0.5083	0.7253
289	0.3507	0.5025	0.7171
290	0.33	0.4965	0.7098
291	0.3113	0.4905	0.7025
292	0.2948	0.4848	0.6951
293	0.2793	0.479	0.6875
294	0.2656	0.4736	0.6816
295	0.2535	0.4678	0.6743
296	0.2422	0.4629	0.6673
297	0.2323	0.4576	0.6604
298	0.2237	0.4528	0.6546
299	0.216	0.4477	0.6482
300	0.209	0.4431	0.6417
301	0.2029	0.4385	0.6368
302	0.1973	0.4346	0.6307
303	0.1931	0.43	0.6255
304	0.1886	0.4252	0.6201
305	0.1847	0.4215	0.614
306	0.1815	0.4181	0.6097
307	0.1782	0.4136	0.6044
308	0.1757	0.4102	0.5992
309	0.1726	0.406	0.5947
310	0.1706	0.4023	0.5887
311	0.1682	0.3991	0.5846
312	0.1663	0.396	0.5802
313	0.1643	0.3919	0.5755
314	0.1621	0.3887	0.5702
315	0.1601	0.3858	0.5663
316	0.1587	0.382	0.562
317	0.1569	0.379	0.5581
318	0.1554	0.3758	0.5531
319	0.1535	0.3727	0.5481
320	0.154	0.3721	0.5553
321	0.1518	0.3682	0.5496
322	0.1506	0.3645	0.5448
323	0.1492	0.362	0.5411
324	0.1478	0.3584	0.537
325	0.1467	0.3556	0.5317
326	0.1446	0.3525	0.528
327	0.1432	0.3491	0.524
328	0.1424	0.3463	0.5196
329	0.1402	0.3422	0.5153
330	0.1388	0.3391	0.5113
331	0.1377	0.336	0.5073
332	0.1367	0.3336	0.5032
333	0.1355	0.3301	0.4987
334	0.1335	0.3259	0.4944
335	0.1326	0.3233	0.4908
336	0.1309	0.3198	0.4863
337	0.1294	0.3161	0.4822
338	0.1285	0.3128	0.4778
339	0.127	0.3091	0.4742
340	0.1252	0.3057	0.4699
341	0.1239	0.302	0.4652
342	0.1224	0.2986	0.4612
343	0.121	0.2952	0.4577
344	0.1196	0.2914	0.4534
345	0.118	0.2882	0.4494
346	0.117	0.285	0.4459
347	0.1156	0.2814	0.4419
348	0.1144	0.2778	0.4375
349	0.1131	0.2743	0.4339
350	0.1113	0.2708	0.4303
351	0.1102	0.2679	0.4268
352	0.1088	0.2642	0.4227
353	0.1075	0.2612	0.4193
354	0.1062	0.2578	0.4152
355	0.1049	0.2546	0.4117
356	0.1039	0.2515	0.4083
357	0.1021	0.2481	0.4045
358	0.1012	0.2453	0.4012
359	0.1	0.2423	0.3979
360	0.0984	0.2392	0.3945
361	0.0976	0.2364	0.3912
362	0.0964	0.2336	0.3878
363	0.0953	0.2308	0.3852
364	0.0942	0.228	0.3817
365	0.093	0.2253	0.3787
366	0.0916	0.2226	0.3752
367	0.09	0.2194	0.3719
368	0.0896	0.2173	0.3689
369	0.0882	0.2147	0.366
370	0.0882	0.2132	0.3648
371	0.0864	0.2098	0.3604
372	0.0853	0.2075	0.3577
373	0.0845	0.2049	0.3547
374	0.0832	0.2024	0.3515
375	0.0822	0.2002	0.3483
376	0.0814	0.1977	0.3456
377	0.0805	0.1957	0.3428
378	0.0793	0.1934	0.3397
379	0.0782	0.1908	0.337
380	0.0772	0.1885	0.3338
381	0.0762	0.1864	0.3308
382	0.0753	0.1845	0.3278
383	0.0741	0.182	0.3252
384	0.0733	0.1801	0.3227
385	0.0722	0.1777	0.3194
386	0.0717	0.1758	0.3168
387	0.0705	0.1735	0.3138
388	0.0696	0.1713	0.3112
389	0.0684	0.1692	0.308
390	0.068	0.1675	0.3055
391	0.0669	0.1655	0.3028
392	0.0661	0.1634	0.3
393	0.0654	0.1615	0.2973
394	0.0644	0.1597	0.2945
395	0.0634	0.1577	0.2917
396	0.0628	0.1557	0.2892
397	0.0619	0.1539	0.2863
398	0.0611	0.152	0.2837
399	0.0604	0.1503	0.2809
400	0.0598	0.149	0.2795
401	0.0589	0.1466	0.2759
402	0.058	0.1447	0.2731
403	0.0572	0.1429	0.2705
404	0.0566	0.1412	0.2682
405	0.0559	0.1396	0.2654
406	0.0551	0.1378	0.263
407	0.0544	0.136	0.2603
408	0.0538	0.1344	0.2579
409	0.0531	0.1328	0.2555
410	0.0523	0.1311	0.2528
411	0.0516	0.1294	0.2502
412	0.051	0.1277	0.2476
413	0.0503	0.1261	0.2451
414	0.0497	0.1247	0.2428
415	0.0491	0.1232	0.2402
416	0.0486	0.1216	0.238
417	0.048	0.12	0.2353
418	0.0472	0.1185	0.233
419	0.0466	0.117	0.2304
420	0.0462	0.1155	0.2281
421	0.0455	0.1141	0.2258
422	0.0448	0.1126	0.2233
423	0.0444	0.1111	0.221
424	0.0438	0.1097	0.2186
425	0.0433	0.1082	0.2162
426	0.0425	0.1067	0.2138
427	0.0421	0.1055	0.2116
428	0.0415	0.1041	0.2092
429	0.0411	0.1027	0.2068
430	0.0405	0.1014	0.2048
431	0.0399	0.1001	0.2025
432	0.0394	0.0988	0.2002
433	0.0389	0.0973	0.198
434	0.0385	0.0964	0.196
435	0.038	0.095	0.1937
436	0.0375	0.0937	0.1916
437	0.037	0.0925	0.1895
438	0.0366	0.0912	0.1874
439	0.0362	0.0901	0.1854
440	0.0356	0.0888	0.1832
441	0.0352	0.0877	0.1812
442	0.0349	0.0866	0.1793
443	0.0344	0.0854	0.1773
444	0.0338	0.0842	0.1752
445	0.0335	0.0831	0.1733
446	0.0332	0.0821	0.1715
447	0.0326	0.0809	0.1694
448	0.0323	0.0799	0.1676
449	0.032	0.0789	0.1659
450	0.0316	0.0778	0.164
451	0.0312	0.0767	0.1622
452	0.0309	0.0758	0.1603
453	0.0306	0.0748	0.1587
454	0.0301	0.0738	0.1569
455	0.0297	0.0727	0.1551
456	0.0293	0.0717	0.1535
457	0.0288	0.0707	0.1518
458	0.0286	0.07	0.1503
459	0.0282	0.069	0.1486
460	0.0278	0.068	0.1471
461	0.0275	0.0671	0.1455
462	0.0271	0.0664	0.144
463	0.0267	0.0654	0.1424
464	0.0264	0.0646	0.141
465	0.0261	0.0636	0.1395
466	0.0258	0.0629	0.1381
467	0.0255	0.062	0.1366
468	0.0252	0.0613	0.1353
469	0.0249	0.0605	0.1339
470	0.0246	0.0598	0.133
471	0.0242	0.0587	0.1312
472	0.0239	0.0579	0.1299
473	0.0236	0.0572	0.1286
474	0.0234	0.0565	0.1272
475	0.023	0.0557	0.1259
476	0.0228	0.055	0.1247
477	0.0225	0.0543	0.1236
478	0.0223	0.0536	0.1224
479	0.022	0.0529	0.1211
480	0.0217	0.0522	0.1198
481	0.0215	0.0515	0.1188
482	0.0212	0.0508	0.1176
483	0.021	0.0502	0.1165
484	0.0207	0.0496	0.1154
485	0.0205	0.0489	0.1142
486	0.0203	0.0483	0.1132
487	0.02	0.0476	0.1121
488	0.0198	0.047	0.111
489	0.0195	0.0464	0.11
490	0.0193	0.0459	0.109
491	0.0191	0.0452	0.108
492	0.0188	0.0447	0.107
493	0.0186	0.0441	0.106
494	0.0184	0.0436	0.105
495	0.0182	0.0429	0.104
496	0.018	0.0424	0.1031
497	0.0178	0.0419	0.1022
498	0.0176	0.0414	0.1012
499	0.0173	0.0408	0.1003
500	0.0171	0.0403	0.0994
501	0.017	0.0397	0.0985
502	0.0168	0.0393	0.0977
503	0.0165	0.0387	0.0968
504	0.0164	0.0383	0.096
505	0.0162	0.0378	0.0951
506	0.0159	0.0373	0.0942
507	0.0158	0.0368	0.0934
508	0.0156	0.0363	0.0926
509	0.0154	0.0358	0.0918
510	0.0152	0.0354	0.091
511	0.015	0.0349	0.0902
512	0.0148	0.0345	0.0894
513	0.0147	0.034	0.0886
514	0.0145	0.0336	0.0879
515	0.0143	0.0332	0.0871
516	0.0142	0.0328	0.0864
517	0.014	0.0323	0.0857
518	0.0138	0.032	0.085
519	0.0136	0.0315	0.0842
520	0.0135	0.0311	0.0836
521	0.0134	0.0307	0.0828
522	0.0132	0.0303	0.0822
523	0.013	0.0299	0.0815
524	0.0129	0.0295	0.0808
525	0.0127	0.0292	0.0801
526	0.0126	0.0288	0.0794
527	0.0124	0.0284	0.0788
528	0.0123	0.028	0.0781
529	0.0121	0.0277	0.0774
530	0.012	0.0273	0.0768
531	0.0118	0.027	0.0761
532	0.0117	0.0266	0.0755
533	0.0116	0.0263	0.0749
534	0.0114	0.0259	0.0743
535	0.0113	0.0256	0.0737
536	0.0112	0.0253	0.0731
537	0.0111	0.0249	0.0725
538	0.011	0.0246	0.0718
539	0.0109	0.0243	0.0713
540	0.0107	0.024	0.0707
541	0.0106	0.0237	0.0701
542	0.0104	0.0233	0.0695
543	0.0103	0.023	0.069
544	0.0101	0.0227	0.0684
545	0.01	0.0224	0.0678
546	0.0099	0.0222	0.0673
547	0.0098	0.0219	0.0668
548	0.0097	0.0216	0.0662
549	0.0095	0.0213	0.0657
550	0.0094	0.021	0.0652
551	0.0093	0.0207	0.0646
552	0.0091	0.0204	0.0641
553	0.009	0.0202	0.0636
554	0.0089	0.0199	0.0631
555	0.0088	0.0197	0.0626
556	0.0087	0.0194	0.062
557	0.0086	0.0191	0.0615
558	0.0084	0.0189	0.0611
559	0.0083	0.0186	0.0605
560	0.0083	0.0184	0.0601
561	0.0081	0.0181	0.0596
562	0.008	0.0179	0.0591
563	0.0079	0.0177	0.0586
564	0.0078	0.0174	0.0582
565	0.0078	0.0172	0.0577
566	0.0076	0.0169	0.0572
567	0.0076	0.0167	0.0568
568	0.0075	0.0164	0.0564
569	0.0074	0.0162	0.0559
570	0.0073	0.016	0.0554
571	0.0072	0.0158	0.055
572	0.0071	0.0156	0.0546
573	0.007	0.0153	0.0541
574	0.0069	0.0151	0.0537
575	0.0068	0.0149	0.0533
576	0.0067	0.0147	0.0528
577	0.0066	0.0145	0.0524
578	0.0065	0.0143	0.052
579	0.0064	0.0141	0.0516
580	0.0064	0.0139	0.0511
581	0.0063	0.0137	0.0507
582	0.0062	0.0135	0.0503
583	0.0061	0.0133	0.0499
584	0.006	0.0131	0.0495
585	0.0059	0.0129	0.0491
586	0.0059	0.0127	0.0487
587	0.0058	0.0125	0.0483
588	0.0057	0.0123	0.0479
589	0.0056	0.0122	0.0476
590	0.0055	0.0119	0.0471
591	0.0054	0.0117	0.0467
592	0.0053	0.0115	0.0463
593	0.0052	0.0114	0.0459
594	0.0052	0.0112	0.0456
595	0.0051	0.011	0.0452
596	0.005	0.0108	0.0448
597	0.0049	0.0106	0.0444
598	0.0049	0.0105	0.0441
599	0.0048	0.0103	0.0437
600	0.0048	0.0102	0.0434
601	0.0046	0.01	0.043
602	0.0046	0.0098	0.0426
603	0.0045	0.0096	0.0423
604	0.0044	0.0095	0.0419
605	0.0044	0.0093	0.0415
606	0.0043	0.0091	0.0412
607	0.0042	0.009	0.0408
608	0.0041	0.0088	0.0405
609	0.004	0.0086	0.0401
610	0.004	0.0085	0.0398
611	0.004	0.0083	0.0394
612	0.0039	0.0081	0.0391
613	0.0038	0.008	0.0387
614	0.0037	0.0078	0.0384
615	0.0036	0.0077	0.0381
616	0.0036	0.0075	0.0377
617	0.0035	0.0074	0.0374
618	0.0034	0.0072	0.037
619	0.0034	0.0071	0.0368
620	0.0033	0.0069	0.0364
621	0.0033	0.0068	0.0361
622	0.0032	0.0066	0.0357
623	0.0031	0.0065	0.0354
624	0.003	0.0063	0.0351
625	0.003	0.0062	0.0347
626	0.0029	0.006	0.0344
627	0.0028	0.0058	0.0341
628	0.0028	0.0057	0.0338
629	0.0027	0.0056	0.0335
630	0.0027	0.0054	0.0332
631	0.0026	0.0053	0.0329
632	0.0025	0.0052	0.0325
633	0.0025	0.005	0.0322
634	0.0024	0.0049	0.0319
635	0.0023	0.0048	0.0316
636	0.0023	0.0047	0.0313
637	0.0022	0.0045	0.0309
638	0.0022	0.0044	0.0307
639	0.0021	0.0043	0.0304
640	0.0021	0.0041	0.0301
641	0.0021	0.004	0.0298
642	0.002	0.0039	0.0295
643	0.0019	0.0037	0.0292
644	0.0019	0.0036	0.029
645	0.0018	0.0035	0.0287
646	0.0017	0.0034	0.0284
647	0.0017	0.0032	0.0281
648	0.0016	0.0031	0.0278
649	0.0016	0.003	0.0275
650	0.0015	0.0029	0.0272
651	0.0014	0.0028	0.027
652	0.0014	0.0026	0.0267
653	0.0014	0.0025	0.0264
654	0.0013	0.0024	0.0261
655	0.0012	0.0023	0.0258
656	0.0012	0.0022	0.0256
657	0.0011	0.0021	0.0254
658	0.0011	0.002	0.0251
659	0.001	0.0018	0.0248
660	0.0009	0.0017	0.0245
661	0.0009	0.0016	0.0243
662	0.0009	0.0015	0.024
663	0.0008	0.0014	0.0238
664	0.0007	0.0013	0.0235
665	0.0006	0.0011	0.0232
666	0.0006	0.0011	0.023
667	0.0005	0.001	0.0228
668	0.0005	0.0008	0.0225
669	0.0005	0.0008	0.0223
670	0.0004	0.0006	0.022
671	0.0004	0.0005	0.0218
672	0.0003	0.0004	0.0215
673	0.0002	0.0003	0.0213
674	0.0002	0.0002	0.021
675	0.0001	0.0001	0.0208
676	0.0001	0	0.0205
677	0	-0.0001	0.0203
678	0	-0.0002	0.0201
679	0	-0.0003	0.0198
680	-0.0001	-0.0004	0.0196
681	-0.0001	-0.0005	0.0194
682	-0.0002	-0.0006	0.0191
683	-0.0002	-0.0007	0.0189
684	-0.0003	-0.0008	0.0187
685	-0.0003	-0.0009	0.0184
686	-0.0004	-0.001	0.0182
687	-0.0004	-0.0011	0.018
688	-0.0005	-0.0012	0.0177
689	-0.0005	-0.0013	0.0175
690	-0.0005	-0.0014	0.0173
691	-0.0006	-0.0015	0.0171
692	-0.0006	-0.0015	0.0168
693	-0.0007	-0.0016	0.0166
694	-0.0007	-0.0017	0.0164
695	-0.0008	-0.0018	0.0162
696	-0.0008	-0.0019	0.016
697	-0.0009	-0.002	0.0158
698	-0.0009	-0.0021	0.0155
699	-0.001	-0.0022	0.0154
700	-0.001	-0.0023	0.0152
701	-0.0011	-0.0024	0.0149
702	-0.0011	-0.0024	0.0147
703	-0.0012	-0.0025	0.0145
704	-0.0012	-0.0026	0.0143
705	-0.0013	-0.0027	0.0141
706	-0.0013	-0.0028	0.0139
707	-0.0014	-0.0029	0.0137
708	-0.0014	-0.0029	0.0135
709	-0.0014	-0.003	0.0134
710	-0.0014	-0.0031	0.0131
711	-0.0015	-0.0032	0.0129
712	-0.0016	-0.0032	0.0128
713	-0.0016	-0.0033	0.0126
714	-0.0017	-0.0034	0.0124
715	-0.0017	-0.0035	0.0122
716	-0.0017	-0.0036	0.012
717	-0.0018	-0.0036	0.0119
718	-0.0018	-0.0037	0.0116
719	-0.0018	-0.0037	0.0115
720	-0.0018	-0.0038	0.0113
721	-0.0019	-0.0039	0.0112
722	-0.0019	-0.004	0.011
723	-0.002	-0.0041	0.0108
724	-0.002	-0.0041	0.0106
725	-0.002	-0.0042	0.0105
726	-0.0021	-0.0043	0.0103
727	-0.0021	-0.0043	0.0102
728	-0.0021	-0.0044	0.01
729	-0.0022	-0.0045	0.0098
730	-0.0022	-0.0045	0.0097
731	-0.0023	-0.0046	0.0095
732	-0.0023	-0.0047	0.0093
733	-0.0023	-0.0048	0.0092
734	-0.0024	-0.0048	0.009
735	-0.0024	-0.0049	0.0088
736	-0.0024	-0.005	0.0087
737	-0.0025	-0.005	0.0085
738	-0.0025	-0.0051	0.0084
739	-0.0026	-0.0052	0.0082
740	-0.0026	-0.0052	0.0081
741	-0.0026	-0.0053	0.008
742	-0.0027	-0.0053	0.0078
743	-0.0027	-0.0054	0.0077
744	-0.0027	-0.0054	0.0075
745	-0.0027	-0.0054	0.0075
746	-0.0028	-0.0055	0.0073
747	-0.0028	-0.0055	0.0072
748	-0.0028	-0.0056	0.007
749	-0.0028	-0.0056	0.0069
750	-0.0029	-0.0057	0.0068
751	-0.0029	-0.0057	0.0067
752	-0.0029	-0.0058	0.0066
753	-0.0029	-0.0058	0.0064
754	-0.0029	-0.0059	0.0063
755	-0.003	-0.0059	0.0062
756	-0.003	-0.0059	0.0061
757	-0.003	-0.006	0.006
758	-0.0031	-0.006	0.0059
759	-0.0031	-0.0061	0.0058
760	-0.0031	-0.0061	0.0056
761	-0.0031	-0.0061	0.0055
762	-0.0032	-0.0062	0.0054
763	-0.0032	-0.0062	0.0053
764	-0.0032	-0.0063	0.0052
765	-0.0032	-0.0063	0.0051
766	-0.0032	-0.0063	0.005
767	-0.0033	-0.0064	0.0049
768	-0.0033	-0.0064	0.0048
769	-0.0033	-0.0065	0.0047
770	-0.0034	-0.0065	0.0046
771	-0.0034	-0.0065	0.0045
772	-0.0034	-0.0066	0.0043
773	-0.0034	-0.0066	0.0043
774	-0.0034	-0.0066	0.0042
775	-0.0035	-0.0067	0.0041
776	-0.0035	-0.0067	0.004
777	-0.0035	-0.0067	0.0039
778	-0.0035	-0.0068	0.0038
779	-0.0035	-0.0068	0.0037
780	-0.0036	-0.0068	0.0036
781	-0.0036	-0.0069	0.0035
782	-0.0036	-0.0069	0.0035
783	-0.0036	-0.0069	0.0033
784	-0.0037	-0.007	0.0032
785	-0.0037	-0.007	0.0032
786	-0.0037	-0.007	0.0031
787	-0.0037	-0.0071	0.003
788	-0.0037	-0.0071	0.0029
789	-0.0038	-0.0071	0.0028
790	-0.0038	-0.0072	0.0027
791	-0.0038	-0.0072	0.0027
792	-0.0038	-0.0072	0.0026
793	-0.0038	-0.0072	0.0025
794	-0.0038	-0.0073	0.0024
795	-0.0039	-0.0073	0.0024
796	-0.0039	-0.0073	0.0023
797	-0.0039	-0.0073	0.0022
798	-0.0039	-0.0074	0.0021
799	-0.0039	-0.0074	0.0021
800	-0.004	-0.0074	0.002

## Sheet: 抗氧化活性
reduction ability of Fe3+
concentration（mg/mL)	0	0.4	0.8	1.2	1.6	2
AHP-M	0	0.379	0.572	0.751	0.916	1.082
AHP-M-1	0	0.171	0.264	0.352	0.483	0.566
AHP-M-2	0	0.238	0.432	0.604	0.8	0.899
DPPH radical scavenging rate(%)
concentration（mg/mL)	0	0.4	0.8	1.2	1.6	2
AHP-M	0	35.8754	51.9328	59.1457	65.1821	66.4216
AHP-M-1	0	30.12	42.23	55.65	67.21	72.41
AHP-M-2	0	30.94	50.53	65.53	75.45	78.87
Vc	0	100	100	100	100	100
superoxide anion radical scavenging rate(%)
concentration（mg/mL)	0	0.4	0.8	1.2	1.6	2
AHP-M	0	25.5	44.321	55.9259	60.8395	65.7284
AHP-M-1	0	20.4938	34.8148	44.6914	58.5802	63.9506
AHP-M-2	0	22.42	30.06	47.57	68.58	80.21
Vc	0	52.3457	66.6667	83.4568	89.3827	89.6296
hydroxyl radical scavenging rate(%)
concentration（mg/mL)	0	0.4	0.8	1.2	1.6	2
AHP-M	0	12.4172	24.238	32.6823	34.2756	39.3425
AHP-M-1	0	9.17	17.05	22.76	30.18	32.57
AHP-M-2	0	14.11	24.54	32.12	35.63	40.21
Vc	0	62.2	88.5	96.1	97.1	97
